# Supplementary material for: Patent quality and trade credit: Based on the perspective of knowledge breadth
Source: PLoS One. 2025 Oct 31;20(10):e0335515. doi: 10.1371/journal.pone.0335515 (PMC12578242; doi:10.1371/journal.pone.0335515)
Supplement: S1 Data — We provide the original data for reference, including all variables required for the analyses in the paper. (XLSX) [file pone.0335515.s004.xlsx]

## Sheet: Sheet1
ID	Year	TC	Patentquality1	Patentquality2	Size	Seperation	ROA	OCF	Mortgage	HHI	Growth	Executive	Comp	Bank	Age	Lev	Ind	Patentintensity	Govcon	SCC	Rep	Times	Htec
1	2003		0.666667	0															SOE				0
1	2013		0.760331	0															Non-SOE			2	0
1	2016		0.32	0.75															Non-SOE			6	0
1	2017		0.67284	0															Non-SOE			13	0
1	2018		0.5	0.648889															Non-SOE			23	0
1	2019		0.898764	0															Non-SOE			109	0
1	2020		0.909574	0															Non-SOE			376	0
1	2021		0.9185	0.852071															Non-SOE			642	0
1	2022		0.948848	0.983996															Non-SOE			437	0
1	2023		0.937271	0.944381															Non-SOE			620	0
2	2002		0	0															SOE	12.09	10		0
2	2003		0	0															SOE	14.42	10		0
2	2004		0.808864	0															SOE	13.42	10		0
2	2005		0.875	0															SOE	11.89	10		0
2	2006	0.30487	0.88426	0.880165	24.605	0.0026	0.061124	-0.0623428	0.645504	0.055715	0.690355	2.3979	15.5972	0.388114	3.58352	0.649418	K70	0	SOE	8.95	10		0
2	2007	0.326957	0	0.914672	25.3294	0.0024	0.070893	-0.104279	0.669848	0.058269	0.990486	2.3979	16.391	0.263951	3.58352	0.661125	K70	0	SOE		10		0
2	2008	0.30898	0.844777	0	25.5044	0.0023	0.042309	-0.000286421	0.731018	0.070322	0.153833	2.3979	15.4325	0.171306	3.58352	0.674441	K70	0	SOE		10	2	0
2	2009	0.349287	0.72	0.854671	25.6477	0.0023	0.050069	0.067244	0.664503	0.069201	0.192459	2.3979	16.301	0.202723	3.58352	0.670017	K70	0	SOE	6.07	10	1	0
2	2010	0.42353	0.874378	0.822917	26.0969	0.0233	0.050048	0.0103751	0.623978	0.065139	0.037496	2.3979	16.391	0.163106	3.58352	0.746861	K70	0	SOE	6.07	10	10	0
2	2011	0.475607	0.78125	0.899646	26.376	0	0.045325	0.0114427	0.708728	0.075767	0.415447	2.3979	16.391	0.0993818	3.58352	0.770997	K70	0	SOE		10	17	0
2	2012	0.477459	0	0.9024	26.376	0	0.046407	0.00983617	0.677865	0.094661	0.436505	2.48491	16.391	0.154952	3.58352	0.783163	K70	0	SOE		10	25	0
2	2013	0.488852	0.781065	0.375	26.376	0	0.042651	0.00401471	0.695449	0.105455	0.313263	2.56495	16.391	0.111796	3.58352	0.77997	K70	0	SOE		10	25	0
2	2014	0.531243	0.934559	0.943787	26.376	0	0.039059	0.0820694	0.629483	0.107361	0.081002	2.56495	16.391	0.0940595	3.58352	0.772046	K70	0	SOE	6.07	10	27	0
2	2015	0.524815	0.907986	0.875346	26.376	0	0.046351	0.0262492	0.610244	0.137369	0.335828	2.3979	16.391	0.0752205	3.58352	0.777015	K70	0	SOE	6.07	10	46	0
2	2016	0.501156	0.895833	0.889796	26.376	0	0.039322	0.0476313	0.570828	0.122941	0.229754	2.3979	16.391	0.109093	3.58352	0.805367	K70	0	SOE	6.07	10	64	0
2	2017	0.501546	0.948221	0.936524	26.376	0	0.037283	0.0706423	0.519319	0.127897	0.010063	2.89037	16.391	0.114582	3.58352	0.839813	K70	0	SOE	6.07	10	63	0
2	2018	0.150369	0.963844	0.938476	26.376	0	0.03658	0.0219931	0.498395	0.13228	0.225537	2.3979	16.391	0.101342	3.58352	0.845856	K70	0	SOE		10	69	0
2	2019	0.155494	0.959692	0.9498	26.376	0	0.033839	0.0264096	0.525697	0.144988	0.235873	2.3979	16.391	0.0888649	3.58352	0.84359	K70	0	SOE	6.07	10	96	0
2	2020	0.159003	0.929615	0.938272	26.376	0	0.032952	0.0284553	0.542827	0.140552	0.139219	2.83321	16.391	0.103432	3.58352	0.812835	K70	0	SOE	6.07	10	118	0
2	2021	0.171203	0.97314	0.926581	26.376	0	0.019995	0.00212168	0.561445	0.112144	0.080375	2.56495	16.391	0.109152	3.58352	0.797398	K70	0	SOE	6.07	10	83	0
2	2022	0.165328	0.956747	0.963989	26.376	0	0.020321	0.00156531	0.525562	0.117301	0.112723	2.3979	16.391	0.136752	3.58352	0.769515	K70	0	SOE	6.07	10	42	0
2	2023	0.148521	0.952803	0.950168	26.376	0	0.012539	0.00259981	0.47907	0.151289	-0.075618	2.70805	15.004	0.180438	3.58352	0.732243	K70	0	SOE	6.07	10	19	0
4	2002		0	0															Non-SOE		2		0
4	2004		0	0															SOE	70.32	1		0
4	2005	0.0395934			19.363	15.176	-0.100381	0.0709624	0.263746	0.29589	-0.42503	2.19722	12.9945	0.489876	3.63759	0.358844	G54	0	SOE	36.86	1		0
4	2006	0.0619652			19.363	11.38	0.016965	-0.0439212	0.27846	0.302087	-0.256412	2.19722	13.5144	0.265154	3.63759	0.450415	G54	0	SOE	45.7	1		0
4	2007	0.0785307	0.625	0	19.363	10.384	-0.054118	-0.0409378	0.364894	0.300903	-0.113707	2.30259	13.324	0.229052	3.63759	0.424184	G54	0	SOE	22.96	1		0
4	2008	0.132458	0.561983	0	19.363	10.432	-0.068028	0.00851137	0.438428	0.317425	0.070836	2.19722	13.4298	0.199932	3.63759	0.491793	G54	0	SOE		1	2	1
4	2009	0.331978			19.363	10.44	0.022758	0.202141	0.406414	0.294883	0.387068	2.83321	13.6639	0.138596	3.63759	0.610368	G54	0	Non-SOE			0	1
4	2010	0.082304	0.8	0	19.363	10.44	0.097419	-0.0637152	0.366232	0.038829	1.18592	2.83321	13.8516	0	3.63759	0.298574	C27	1	Non-SOE	43.2	1	0	1
4	2011	0.0746416	0.839506	0	19.363	10.44	0.048318	0.0986502	0.399934	0.087644	-0.432705	2.30259	13.6509	0	3.63759	0.294935	C27	1	Non-SOE		1	1	1
4	2012	0.130025	0	0.8125	19.363	10.44	0.040153	0.0910393	0.496071	0.042781	0.306825	2.19722	13.6082	0	3.63759	0.232528	C27	1	Non-SOE	47.68	1	2	1
4	2013	0.111561			19.363	8.352	0.026648	-0.0868971	0.507658	0.0444	-0.252444	2.70805	13.4578	0.225305	3.63759	0.403239	C27	1	Non-SOE	58.78	1	5	1
4	2014	0.306349	0.75	0	19.6394	8.352	0.053838	-0.0163593	0.68561	0.043725	0.107499	2.19722	13.637	0.165839	3.63759	0.534754	C27	1	Non-SOE	53.94	1	4	1
4	2015	0.38126	0.846057	0.8	19.8037	9.0944	0.018609	0.0232317	0.720787	0.043613	0.494308	2.19722	13.5029	0.16994	3.63759	0.590402	C27	1	Non-SOE	46.11	1	3	1
4	2016		0.666667	0															Non-SOE	22.96	1	3	1
4	2017		0	0.842975															Non-SOE	25.87	1	4	1
4	2018		0	0.827586															Non-SOE	28.84	1	9	1
4	2019		0.773673	0.816326															Non-SOE	53.69	1	28	1
4	2020		0.422194	0															Non-SOE	29.72	2	82	1
4	2021		0	0.678051															Non-SOE	44.86	1	75	1
4	2022		0.691358	0.911243															Non-SOE	42.09	1	24	1
4	2023		0.7	0.72																32.08		13	1
5	2015		0.34	0.704082															Non-SOE	53.86	1	4	0
5	2016		0.737778	0.611111															Non-SOE	39.13	4	8	0
5	2017		0.868512	0.628099															Non-SOE	25.28	2	12	0
5	2018		0.826446	0.9056															Non-SOE	21.27	3	17	0
5	2019		0.75	0.839506															Non-SOE	33.92	4	14	0
5	2020		0.905896	0.88															Non-SOE	28.21	1	27	0
5	2021		0.901902	0.896122															Non-SOE	42.41	4	18	0
5	2022		0.826531	0.839506															Non-SOE	41.94	2	14	0
5	2023		0.843537	0															Non-SOE			2
6	2005	0.125439			21.6606	0	0.031709	0.107583	0.513326	0.051609	-0.236077	2.07944	14.2338	0.54793	3.55535	0.557579	K70	0	SOE	8	8		0
6	2006	0.0432944			21.7945	0	0.078749	0.0849853	0.465273	0.055715	-0.125065	2.19722	14.3929	0.533748	3.55535	0.545582	K70	0	SOE	23.2	8		0
6	2007	0.184528			22.4404	0	0.057952	-0.144542	0.643023	0.058269	-0.183734	2.19722	13.8235	0.536828	3.55535	0.677418	K70	0	SOE	33.12	7		0
6	2008	0.0419032			22.5018	0	0.026147	-0.179294	0.818464	0.070322	-0.00224	2.19722	14.4159	0.299264	3.55535	0.716675	K70	0	SOE	25.26	7		0
6	2009	0.0678528			22.7073	2.3246	0.050816	0.0507463	0.746117	0.069201	0.809881	2.19722	14.4188	0.708652	3.55535	0.698577	K70	0	SOE		8		0
6	2010	0.140609			22.8713	2.3253	0.062684	0.126842	0.686717	0.065139	0.264703	2.19722	14.7387	0.367721	3.55535	0.701421	K70	0	SOE		7		0
6	2011	0.278245			22.8422	2.3253	0.051404	0.144024	0.750594	0.075767	0.107127	2.19722	14.7261	0.0645412	3.55535	0.652855	K70	0	SOE	20.78	6		0
6	2012	0.375812			22.9579	2.3253	0.071277	0.233491	0.617525	0.094661	0.188072	2.63906	14.6911	0.216076	3.55535	0.620165	K70	0	SOE		7		0
6	2013	0.186509			23.0227	0	0.072289	-0.0893136	0.553463	0.105455	0.498858	2.30259	14.7974	0.466729	3.55535	0.579972	K70	0	SOE		8		0
6	2014	0.223839			23.1874	0	0.046967	-0.0934173	0.580058	0.107361	-0.494946	2.19722	14.9136	0.308937	3.55535	0.64142	K70	0	SOE	37.6	7		0
6	2015	0.169712			23.2651	0	0.035883	-0.0239038	0.661974	0.137369	0.569229	2.19722	14.7714	0.322466	3.55535	0.646151	K70	0	SOE	32.88	7		0
6	2016	0.216261			23.3012	0	0.062138	0.129717	0.584876	0.122941	-0.080859	2.63906	14.9636	0.24702	3.55535	0.610499	K70	0	SOE	14.16	6		0
6	2018	0.199167			23.3287	0	0.069209	0.118691	0.476017	0.13228	-0.151246	1.94591	15.2464	0.281459	3.55535	0.528236	K70	0	SOE		6		0
6	2019	0.18351			23.4798	0	0.057582	-0.0123374	0.506315	0.144988	0.485494	1.94591	15.2771	0.363854	3.55535	0.544612	K70	0	SOE	34.64	6		0
6	2021	0.0653101			23.8846	0	0.028358	-0.164174	0.684708	0.112144	0.052419	2.19722	15.2875	0.382094	3.55535	0.65322	K70	0	SOE	47.08	5		0
6	2022	0.0609246			23.9966	0	0.017922	0.0877102	0.640091	0.117301	0.197905	2.30259	15.1053	0.350396	3.55535	0.679176	K70	0	SOE	18	6		0
8	2000		0	0															SOE		5		0
8	2001		0	0																	2		0
8	2005	0.0779173			19.363	6.657	-0.061358	0.159973	0.737078	0.390192	0.375383	1.79176	12.4372	0	3.55535	0.249367	I64	0	Non-SOE		2		0
8	2006	0.0173318			19.363	6.7067	-0.020971	0.0720452	0.502607	0.446183	-0.611877	1.79176	12.4372	0	3.55535	0.069084	I64	0	Non-SOE		2		0
8	2007	0.0234609			19.363	6.657	0.021577	0.0936386	0.0786759	0.435614	-0.043524	1.79176	12.4372	0	3.55535	0.07429	I64	0	Non-SOE		2		0
8	2008	0.0157977			19.363	6.657	0.009469	0.00892472	0.0719209	0.393207	0.154081	1.94591	12.4372	0	3.55535	0.062781	I64	0	Non-SOE		2		0
8	2009	0.0165767			19.363	2.4354	0.00396	0.046621	0.024618	0.487721	-0.117166	2.07944	12.4372	0	3.55535	0.076589	I64	0	Non-SOE		2		0
8	2010	0.0166327			19.363	2.4331	0.0113	-0.00540302	0.0246263	0.50362	0.034115	1.79176	12.4372	0	3.55535	0.058047	F51	0	Non-SOE		2		0
8	2011	0.0165879			19.363	2.4354	-0.006953	-0.0133366	0.024618	0.375043	0.339574	1.79176	13.1769	0	3.55535	0.058047	F51	0	Non-SOE		2		0
8	2012	0.0785021			20.2352	6.5971	0.065155	0.141188	0.612117	0.672693	3.03789	1.79176	13.2569	0	3.55535	0.118931	H61	0	Non-SOE		4		0
8	2013	0.0668306			20.2559	6.5971	0.036693	0.10657	0.552246	0.722971	-0.081551	2.19722	13.2569	0	3.55535	0.100605	H61	0	Non-SOE	22.87	4		0
8	2014	0.0708353			20.3288	5.4157	0.011942	0.101922	0.468404	0.712832	0.008977	1.94591	13.2569	0	3.55535	0.112276	H61	0	Non-SOE	25.02	5		1
8	2015	0.0973506	0.906914	0.863169	22.0012	2.9687	0.089088	-0.0201881	0.205327	0.364217	3.03789	2.56495	15.1803	0.158074	3.55535	0.189809	C37	1	Non-SOE	23.64	7	1	1
8	2016	0.0799385	0.92426	0.888889	22.8265	0	0.09006	-0.00685084	0.093525	0.314824	0.448569	2.19722	15.3752	0.189726	3.55535	0.246583	C37	1	SOE	19.62	8	6	1
8	2017		0.945648	0.949727															SOE	31.97		9	1
8	2018	0.104893	0.77791	0.855331	23.0714	0	0.032338	-0.0564255	0.0956041	0.296843	0.100376	2.48491	15.8349	0.353325	3.55535	0.29251	C37	1	SOE	28.86	7	28	1
8	2019	0.11139	0.975616	0.908173	23.2119	0	0.04064	0.000441634	0.107846	0.263308	0.255465	2.19722	16.001	0.50786	3.55535	0.370962	C37	1	SOE	22.29	7	56	1
8	2020	0.086267	0.983179	0.981708	23.2749	7.0814	-0.071722	0.0405384	0.11957	0.233332	-0.404524	2.19722	15.6222	0.484378	3.55535	0.480167	C37	1	SOE	20.15	4	57	1
8	2021	0.118571	0.982515	0.979013	23.2393	7.0814	-0.109394	0.0370591	0.12352	0.205603	0.155036	2.83321	15.5681	0.504045	3.55535	0.568954	C37	1	SOE	31.43	4	91	1
8	2022	0.127905	0.982432	0.984496	23.1435	7.25	-0.071702	0.0509706	0.132526	0.175481	-0.199499	2.56495	15.4861	0.395897	3.55535	0.601696	C37	1	SOE	22.77	4	75	1
8	2023	0.128112	0.980414	0.958335	23.0893	7.25	-0.075282	0.0029158	0.122965	0.163733	0.416647	2.48491	15.2364	0.433564	3.55535	0.65704	C37	1	SOE	18.91	4	42	1
9	2002		0.72	0															SOE		8		0
9	2003		0.75	0															SOE		7		0
9	2005	0.12652	0.631579	0.707483	22.3101	0	0.023128	0.103862	0.621758	0.051722	0.330944	2.07944	13.214	0.358119	3.52636	0.649825	S90	0	SOE	6.07	9		0
9	2006	0.153686	0.785333	0	22.43	0	0.030137	0.0498452	0.60546	0.061051	0.212431	2.07944	13.9377	0.38716	3.52636	0.646419	S90	0	SOE	7.73	9		0
9	2007	0.178533	0.783909	0.32	22.4879	0	0.058006	-0.0167599	0.509359	0.056452	-0.217908	2.07944	14.0545	0.387258	3.52636	0.591281	S90	0	SOE	6.39	9		0
9	2008	0.188098	0.685444	0.444444	22.5289	1.2093	0.045549	0.0687235	0.530754	0.053254	0.484346	2.07944	14.2965	0.346193	3.52636	0.589999	S90	0	Non-SOE	10.6	9	21	1
9	2009	0.158196	0.801514	0.844233	22.7384	0	0.06015	0.0846784	0.404122	0.063153	0.130402	2.07944	14.465	0.454788	3.52636	0.602092	S90	0	Non-SOE		9	50	1
9	2010	0.131877	0.926633	0.877562	23.0283	0	0.050391	-0.0584907	0.502661	0.071622	-0.016092	2.19722	15.3689	0.518497	3.52636	0.62953	S90	0	Non-SOE		8	116	1
9	2011	0.131876	0.933357	0.836557	23.1901	0	0.034886	-0.0702688	0.559232	0.092182	0.263767	2.19722	15.4245	0.519214	3.52636	0.650402	S90	0	Non-SOE		8	142	1
9	2012	0.12672	0.923568	0.945691	23.3013	0	0.024626	0.026628	0.511349	0.194881	-0.010003	2.19722	15.1401	0.46445	3.52636	0.643669	S90	0	Non-SOE	22.02	9	198	1
9	2013	0.123057	0.907977	0.921363	23.3342	0	0.033166	0.00590807	0.532592	0.153303	0.032409	2.30259	15.0421	0.549935	3.52636	0.628798	S90	0	Non-SOE	15.31	9	230	1
9	2014	0.125055	0.933337	0.957895	23.4128	0	0.033352	0.0322322	0.529228	0.124854	0.037654	2.07944	15.6376	0.349276	3.52636	0.628934	S90	0	Non-SOE	16.41	10	221	1
9	2015	0.106632	0.919219	0.92467	23.6199	0	0.058826	0.000694846	0.467314	0.12889	0.128465	1.94591	15.4661	0.504805	3.52636	0.638202	S90	0	Non-SOE	14.16	10	312	1
9	2016	0.089472	0.978406	0.943314	23.797	0	0.021113	-0.000562443	0.498434	0.164069	0.317839	2.3979	16.1313	0.417756	3.52636	0.623791	S90	0	Non-SOE	15.22	10	440	1
9	2017	0.11789	0.900891	0.94615	24.0231	0	0.013266	0.0144196	0.470602	0.170819	0.095413	2.19722	16.391	0.388659	3.52636	0.633121	S90	0	Non-SOE	14.65	9	587	1
9	2018	0.157649	0.967366	0.965105	24.1194	0	0.023352	0.0912181	0.460433	0.14361	0.668047	2.19722	15.7294	0.342588	3.52636	0.649896	S90	0	Non-SOE	13.5	9	772	1
9	2019	0.120962	0.920566	0.978969	24.1314	0	0.023705	0.0442812	0.457167	0.218045	0.019903	2.48491	15.8648	0.285015	3.52636	0.645559	S90	0	Non-SOE	16.82	9	716	1
9	2020		0.957927	0.966267															SOE	22.27	9	774	1
9	2021		0.958682	0.978284															Non-SOE	32.38	9	862	1
9	2022		0.969519	0.991004																42.71	9	748	1
9	2023		0.943449	0.910453															Non-SOE	53.63	10	280	1
10	2005		0.5	0															Non-SOE	44.74	1		0
10	2006		0	0.5															Non-SOE	24.3	1		0
10	2007	0.209644			19.4713	20.3427	-0.094587	0.079979	0.244439	0.090192	0.315819	2.63906	12.0951	0.0401454	3.58352	0.532469	F52	0	Non-SOE	26.5			0
10	2008	0.398046			19.363	10.6302	0.075179	-0.031205	0.448157	0.107248	-0.073766	2.63906	12.7939	0.0478783	3.58352	0.646314	F52	0	Non-SOE	31.48	1		0
10	2009	0.398258	0.64	0	19.363	10.6302	0.044383	0.0493861	0.451843	0.086351	0.221573	2.3979	13.3261	0.0969101	3.58352	0.638654	F52	0	Non-SOE	28.26	1		0
10	2010	0.323076	0.444444	0.64	19.363	28.519	0.017261	-0.0328436	0.467303	0.112691	0.034152	2.63906	13.6244	0.116744	3.58352	0.59742	C35	1	Non-SOE	21.42			0
10	2011	0.332053	0	0.5	19.363	19.8727	0.037182	0.0273505	0.453437	0.125114	0.211965	2.30259	13.6558	0.10243	3.58352	0.60644	C35	1	Non-SOE	25.03			0
10	2012	0.332549			19.363	16.849	0.015034	-0.00918454	0.451937	0.111396	0.022329	2.70805	13.3964	0.154427	3.58352	0.602239	C35	1	Non-SOE	20.17	1		0
10	2013	0.171559	0.72	0	20.7507	23.2958	0.004879	0.00412459	0.318678	0.08654	0.925853	2.89037	13.9108	0.0863885	3.58352	0.358152	C35	1	Non-SOE	17.73	1		0
10	2014	0.145678			20.5054	23.2958	-0.082225	-0.15007	0.230501	0.083851	-0.364488	2.48491	14.3907	0.213753	3.58352	0.314128	C35	1	Non-SOE	44.8	1		0
10	2015	0.141678			22.3646	16.7086	0.006696	-0.075167	0.289553	0.15692	3.03789	2.3979	14.5155	0.520442	3.58352	0.579577	E48	0	Non-SOE	61.99	2		0
10	2016	0.179291			22.3029	16.7086	0.007775	-0.0166917	0.385198	0.159408	0.100431	2.70805	14.5936	0.466906	3.58352	0.544721	E48	0	Non-SOE	43.57	2		0
10	2017	0.29434			21.8563	15.9174	-0.255162	0.181686	0.628204	0.155969	-0.280622	2.77259	14.3874	0.414491	3.58352	0.620116	E48	0	Non-SOE	46.69	1		0
10	2018	0.290312	0.930132	0	21.9091	3.8702	-0.227803	-0.0728419	0.398604	0.155487	-0.544245	2.89037	14.4261	0.106141	3.58352	0.819505	E48	0	Non-SOE	30.36	1		0
10	2019	0.391939			22.1799	0	0.033345	0.00703002	0.365898	0.154074	3.03789	2.56495	14.4929	0.048473	3.58352	0.824373	E48	0	Non-SOE	47.62	2	2	0
10	2021	0.419439			22.2466	0	0.009656	-0.0120536	0.0422409	0.135841	0.247323	2.56495	14.7043	0.0537573	3.58352	0.812883	E48	0	Non-SOE	45.44	3	0	0
10	2022	0.273086			22.0105	0.0008	-0.167251	-0.168154	0.0350625	0.12507	-0.611877	2.3979	14.7286	0.0740944	3.58352	0.752552	E48	0	Non-SOE	50.99	2	1	0
11	2005	0.155705			21.3069	0	0.040485	0.123201	0.67501	0.051722	-0.273552	2.19722	14.2042	0.404632	3.66356	0.637241	S90	0	SOE		7		0
11	2006	0.129002			21.2204	0	-0.026647	-0.0721508	0.725769	0.061051	-0.611877	2.30259	13.1882	0.433596	3.66356	0.644801	S90	0	SOE		3		0
11	2007	0.113623			21.3573	0	-0.015481	-0.0644839	0.576512	0.056452	0.067436	2.19722	13.6461	0.359076	3.66356	0.699376	S90	0	SOE		3		0
11	2008	0.0967341			21.4704	0	0.004922	-0.0112291	0.595847	0.053254	0.872351	2.19722	13.6434	0.465924	3.66356	0.729266	S90	0	SOE		4		0
11	2009	0.302707			21.7651	0	0.039203	0.248478	0.470172	0.063153	0.355917	2.19722	14.46	0.213377	3.66356	0.766335	S90	0	SOE		5		0
11	2010	0.337807			21.7925	0	0.060893	-0.034936	0.567846	0.065139	0.174845	2.07944	14.3613	0.108918	3.66356	0.699635	K70	0	SOE		3		0
11	2011	0.113081			21.9759	0	0.080295	-0.103288	0.537204	0.075767	0.418244	2.19722	14.4976	0.257052	3.66356	0.676791	K70	0	SOE		4		0
11	2012	0.247197			22.0972	0	0.099916	0.203942	0.602296	0.094661	0.321415	2.19722	14.6077	0.155033	3.66356	0.619304	K70	0	SOE	35.69	4		0
11	2013	0.105023			22.0774	0	0.076902	0.0285095	0.561983	0.105455	-0.130055	2.30259	14.7304	0.201122	3.66356	0.534334	K70	0	SOE		5		0
11	2014	0.0525594			22.0799	0	0.107651	-0.00376667	0.614825	0.107361	-0.216632	2.3979	14.6966	0.153532	3.66356	0.465632	K70	0	SOE	53.45	4		0
11	2015	0.19268			22.2003	0	0.037957	0.070727	0.582742	0.137369	-0.150603	2.19722	14.5822	0.0670647	3.66356	0.520347	K70	0	SOE	57.78	2		0
11	2020		0.666667	0															SOE	29.35	5		0
11	2021		0	0.666667															SOE	15.59	7		0
11	2023	0.039153	0.72	0	23.5558	0	0.02742	-0.0155458	0.657205	0.151289	-0.20049	2.30259	15.0283	0.132755	3.66356	0.723116	K70	0	SOE	50.56	5		0
12	1992		0.666667	0															Non-SOE
12	1993		0	0.666667															Non-SOE
12	1994		0	0															Non-SOE
12	1998		0.75	0															Non-SOE
12	2000		0.5	0															Non-SOE		9		0
12	2001		0.75	0.5															Non-SOE		9		0
12	2004		0.72	0															Non-SOE	15.77	10		0
12	2005	0.130612	0.71875	0.75	22.4322	0	0.07379	0.16722	0.738841	0.132698	0.223203	2.19722	14.4946	0.634244	3.66356	0.508313	C30	0	Non-SOE	21.54	10		1
12	2006	0.123644	0.882396	0.375	22.6361	0	0.067324	0.119114	0.737672	0.16315	0.28218	2.19722	14.6671	0.459258	3.66356	0.565768	C30	0	Non-SOE		10		1
12	2007	0.115069	0.901701	0.892562	22.8578	0	0.074495	0.130406	0.651112	0.17961	0.418879	2.19722	14.8757	0.606806	3.66356	0.493006	C30	0	Non-SOE	19	10		1
12	2008	0.108719	0.908587	0.5	23.0628	6.357	0.053134	0.0992874	0.565639	0.196117	0.020395	2.19722	14.6668	0.7081	3.66356	0.536142	C30	0	SOE	20.5	10	1	1
12	2009	0.131849	0.939559	0.913495	23.1133	0	0.085922	0.153045	0.772093	0.177769	0.235347	2.19722	14.8611	0.639247	3.66356	0.485852	C30	0	Non-SOE		10	20	1
12	2010	0.108209	0.941982	0.949603	23.2466	3.6553	0.136592	0.189766	0.746585	0.209691	0.466906	2.19722	15.1143	0.281125	3.66356	0.457945	C30	0	SOE		10	63	1
12	2011	0.103882	0.943921	0.94767	23.4499	3.2954	0.096394	0.110496	0.648593	0.239175	0.068026	2.30259	15.0854	0.330322	3.66356	0.521906	C30	0	SOE		10	73	1
12	2012	0.100371	0.949662	0.94963	23.386	3.2954	0.024972	0.120384	0.682607	0.16264	-0.154324	2.3979	14.6348	0.339459	3.66356	0.493004	C30	0	SOE		10	61	1
12	2013	0.0760491	0.888632	0.959733	23.4366	3.0518	0.110232	0.112665	0.554327	0.171547	0.105719	2.19722	14.8966	0.258709	3.66356	0.442868	C30	0	SOE		10	101	1
12	2014	0.0705316	0.920652	0.894306	23.4501	3.1365	0.056255	0.0920062	0.67008	0.159132	-0.089127	2.19722	14.781	0.345743	3.66356	0.442985	C30	0	SOE		10	131	1
12	2015	0.066468	0.955038	0.939053	23.4742	12.794	0.035597	0.0697975	0.673819	0.153591	0.054849	2.56495	14.8733	0.551234	3.66356	0.511696	C30	0	Non-SOE	19.19	10	119	1
12	2016	0.0776937	0.964451	0.944976	23.5651	15.7864	0.049284	0.130686	0.696092	0.146373	0.207673	2.3979	15.3999	0.605096	3.66356	0.525907	C30	0	Non-SOE	20.93	10	180	1
12	2017	0.0926097	0.9757	0.962757	23.6955	15.1732	0.04518	0.126104	0.625885	0.145137	0.212313	2.30259	15.9822	0.488941	3.66356	0.55057	C30	0	Non-SOE	14.27	8	264	1
12	2018	0.0796077	0.975175	0.975829	23.6737	8.238	0.024436	0.111455	0.55095	0.184771	-0.024766	2.30259	16.391	0.542006	3.66356	0.505634	C30	0	Non-SOE	13.1	8	311	1
12	2019	0.0893016	0.981114	0.97845	23.6248	15.3372	0.030037	0.130707	0.582123	0.190659	-0.013001	2.19722	16.391	0.427238	3.66356	0.457957	C30	0	Non-SOE	13.84	8	360	1
12	2020	0.0773187	0.981987	0.982379	23.6071	15.5175	0.045003	0.152694	0.557001	0.18592	0.019025	2.3979	16.391	0.165976	3.66356	0.406367	C30	0	Non-SOE	12.7	8	371	1
12	2021	0.0917539	0.983958	0.984952	23.716	15.5186	0.082557	0.195698	0.484485	0.183499	0.277173	2.19722	16.391	0.204367	3.66356	0.404872	C30	0	Non-SOE	13.95	9	559	1
12	2022	0.116897	0.98216	0.991004	23.9777	14.8012	0.089153	0.0755529	0.502902	0.145544	0.115171	2.48491	16.391	0.375037	3.66356	0.483645	C30	0	Non-SOE	17.57	9	582	1
12	2023		0.980691	0.985317															Non-SOE	21.17	9	144	1
13	2001		0	0															Non-SOE		10		0
14	1994		0.5	0															SOE
14	1995		0.71875	0															SOE
14	1996		0	0.64															SOE
14	1997		0	0															SOE
14	1999		0	0.666667																			0
14	2005	0.223565			20.7248	6.4014	0.028468	0.126401	0.588345	0.051609	-0.113992	2.48491	13.9213	0.307735	3.46574	0.648903	K70	0	SOE	45.44	4		0
14	2006	0.0523679			20.7507	0	0.02833	-0.179294	0.807618	0.055715	-0.237034	2.30259	13.7769	0.522653	3.46574	0.632946	K70	0	SOE	33.54	4		0
14	2007	0.0281371			20.8249	0	0.001631	-0.0821922	0.794422	0.058269	-0.44474	2.3979	14.0127	0.753006	3.46574	0.668238	K70	0	SOE	37.98			0
14	2008	0.0184595			21.2344	0	0.031469	-0.0572416	0.767409	0.070322	0.678886	2.3979	14.149	0.298477	3.46574	0.743529	K70	0	SOE	37.32	3		0
14	2009	0.203301			21.2783	0	0.04879	0.245638	0.679095	0.069201	1.22309	2.19722	14.3911	0.297518	3.46574	0.719721	K70	0	SOE	35.6	4		0
14	2010	0.0759384			21.1868	0	0.046593	0.0423921	0.688457	0.065139	0.059516	2.19722	14.4653	0.456328	3.46574	0.647874	K70	0	SOE	34.44	3		0
14	2011	0.120055			21.3096	0	0.038165	-0.145974	0.765687	0.075767	-0.456148	2.19722	14.4713	0.460993	3.46574	0.663812	K70	0	SOE	51.03	2		0
14	2012	0.191216			21.4266	0	0.017379	0.0457373	0.76609	0.094661	0.053701	2.3979	14.4899	0.108137	3.46574	0.686526	K70	0	SOE	32.65	1		0
14	2013	0.114159			21.3613	0	0.017994	0.0392027	0.777319	0.105455	0.338565	2.19722	14.4834	0.471861	3.46574	0.649425	K70	0	SOE	31.55	1		0
14	2014	0.14448			21.5283	0	0.030408	-0.143933	0.793679	0.107361	-0.092446	2.19722	14.5913	0.488973	3.46574	0.676601	K70	0	SOE	67.06	2		0
14	2015	0.157482			21.4982	0	0.024238	0.0183802	0.818464	0.137369	-0.192651	2.30259	14.5538	0.590307	3.46574	0.643892	K70	0	SOE	44.01	1		0
14	2016	0.140774			21.3512	0	0.014397	0.237114	0.751411	0.122941	0.502267	2.19722	14.7523	0.305774	3.46574	0.575952	K70	0	SOE	27.02	1		0
16	1998		0	0															SOE
16	1999		0.814815	0															SOE				0
16	2000		0.693878	0.625															SOE		10		0
16	2001		0.640625	0.867347															SOE		7		0
16	2002		0.65625	0.722222															SOE	18.53	9		0
16	2003		0.685871	0.5															SOE	17.73	9		0
16	2004		0.926285	0.650888															SOE	21.61	9		0
16	2005	0.548393	0.947036	0.856096	22.9338	0	0.002059	-0.0111151	0.513609	0.060387	-0.142685	2.19722	13.6033	0.0049528	3.66356	0.619856	C39	1	SOE	12.67	8		0
16	2006	0.548393	0.906282	0.942635	23.0211	0	0.011549	0.0181449	0.484317	0.069866	0.104772	2.19722	13.5326	0.00234126	3.66356	0.64376	C39	1	SOE	13.18	9		0
16	2007	0.499526	0.906957	0.917117	22.9509	0	0.022182	0.0324657	0.455518	0.074003	-0.038485	1.94591	14.5893	0.00400584	3.66356	0.591938	C39	1	SOE	21.9	10		0
16	2008	0.415993	0.924376	0.897163	23.0794	0	0.026269	0.0343729	0.372696	0.083039	0.002976	1.94591	14.2075	0.206702	3.66356	0.617391	C39	1	SOE		10	85	0
16	2009	0.424767	0.955585	0.94436	23.331	0	0.012222	0.0216761	0.369577	0.095821	0.086335	1.94591	15.0828	0.292757	3.66356	0.697358	C39	1	SOE		10	156	1
16	2010	0.287767	0.950754	0.95852	23.5246	0	0.006738	-0.026283	0.316514	0.109239	0.290551	1.94591	14.8235	0.524988	3.66356	0.743477	C39	1	SOE		9	418	1
16	2011	0.217609	0.960656	0.95613	23.551	0	0.001449	-0.0810629	0.272609	0.115269	-0.052236	1.94591	14.7016	0.587638	3.66356	0.749408	C39	1	SOE		8	606	1
16	2012	0.242987	0.924571	0.954812	23.5304	0	0.002715	-0.0216897	0.359066	0.112226	0.130737	1.94591	14.5391	0.475505	3.66356	0.743593	C39	1	SOE		8	1017	1
16	2013	0.278827	0.922259	0.957725	23.4797	0	0.003705	0.14503	0.348795	0.103761	0.091007	2.07944	14.6484	0.457471	3.66356	0.728132	C39	1	SOE	39.32	8	1149	1
16	2014	0.259764	0.921942	0.956355	23.5434	0	0.003722	-0.0381651	0.338996	0.094565	-0.029153	2.07944	14.9572	0.488968	3.66356	0.743884	C39	1	SOE	28.94	8	1092	1
16	2015	0.298896	0.883551	0.936799	23.38	0	-0.082234	0.0904959	0.326028	0.088109	-0.052942	2.56495	15.4512	0.373557	3.66356	0.784184	C39	1	SOE	27.91	8	1402	1
16	2016	0.303032	0.885681	0.929455	23.5707	0	0.005854	-0.0563782	0.339926	0.064181	0.103515	1.94591	15.1603	0.476339	3.66356	0.807546	C39	1	SOE	29.38	8	1392	1
16	2017	0.203487	0.943442	0.941903	23.8828	0	0.223336	-0.179294	0.266463	0.064068	0.538363	2.07944	15.4343	0.461863	3.66356	0.652011	C39	1	SOE	20.75	9	1124	1
16	2018	0.180333	0.972329	0.893078	24.2193	0	0.02365	-0.0979178	0.239437	0.058692	0.477109	2.30259	15.9935	0.608877	3.66356	0.713465	C39	1	SOE	31.23	9	1040	1
16	2019	0.192408	0.980217	0.947666	24.4748	0	0.008864	-0.036254	0.185027	0.20359	0.194948	1.94591	16.2559	0.466102	3.66356	0.766908	C39	1	SOE	35.02	9	906	1
16	2020	0.219911	0.96389	0.9827	24.6328	0	0.011682	0.00358119	0.154381	0.192355	-0.086491	2.07944	16.3709	0.433026	3.66356	0.78505	C39	1	SOE	44.55	9	1069	1
16	2021	0.122902	0.975761	0.979805	24.409	0	0.017976	0.0202825	0.202606	0.1709	-0.024732	2.19722	16.2351	0.453259	3.66356	0.744174	C39	1	SOE	33.46	9	1073	1
16	2022	0.0977085	0.987452	0.991004	24.3613	0	-0.045452	-0.0138967	0.224214	0.196481	-0.397069	2.19722	15.9268	0.557824	3.66356	0.777428	C39	1	SOE	38.13	7	735	1
16	2023	0.103764	0.988619	0.976631	24.3019	0	-0.071387	0.0154391	0.236378	0.185961	-0.397142	1.94591	14.7176	0.473616	3.66356	0.835125	C39	1	SOE	30.07	7	316	1
17	2005	0.449111			19.6112	0	0.019597	0.0680429	0.570467	0.091071	0.18836	2.3979	12.954	0.255921	3.46574	1.01602	C37	1	SOE	79.51	3		0
17	2006	0.542875	0	0	19.4028	0	-0.033733	-0.0372763	0.615681	0.090172	0.337656	2.3979	13.7348	0.205968	3.46574	1.01602	C37	1	SOE	82.3	3		0
17	2007	0.548393	0	0	19.363	0	0.223336	-0.0120905	0.511603	0.131115	0.067956	2.3979	13.7348	0.206868	3.46574	1.01602	C37	1	Non-SOE	77.85	3		0
17	2008	0.548393	0	0	19.363	0	-0.219551	-0.0753934	0.483021	0.12211	0.168804	2.30259	13.7217	0.200477	3.46574	1.01602	C37	1	Non-SOE	82.94	2		0
17	2009	0.548393			19.363	0	-0.255162	0.0231035	0.332931	0.373093	-0.048485	2.63906	14.1818	0.194674	3.46574	1.01602	C37	1	Non-SOE	82.94	2		0
17	2010	0.548393			19.363	0	0.223336	0.0470176	0.31298	0.311752	0.146102	2.77259	14.4888	0.202824	3.46574	1.01602	C37	1	Non-SOE		3		0
17	2011	0.548393	0	0	19.363	0	0.223336	0.00257029	0.217855	0.317178	0.073626	2.3979	14.5546	0.197952	3.46574	1.01602	C37	1	Non-SOE		3		0
17	2012	0.548393	0	0	19.363	0	-0.255162	-0.0432008	0.188027	0.231418	-0.08789	2.3979	14.5608	0.190058	3.46574	1.01602	C37	1	Non-SOE	82.94			0
17	2013	0.0895183			19.363	0	0.223336	-0.179294	0.0315022	0.219048	-0.074157	2.3979	14.2361	0	3.46574	0.949187	C37	1	Non-SOE	81.17	3		0
17	2014	0.250033			19.363	0	0.056975	0.0761522	0.134887	0.201851	-0.217774	2.19722	13.8762	0	3.46574	0.737887	C37	1	Non-SOE	80.4	1		0
17	2015	0.213925			19.363	0	-0.002176	-0.0660363	0.110426	0.364217	-0.193712	2.19722	14.1548	0	3.46574	0.708077	C37	1	Non-SOE	82.94	1		0
17	2019		0.935925	0															Non-SOE	71.36			0
17	2020		0.852071	0.942925															SOE	47.37		2	1
17	2021		0	0.889273															SOE	79.5	1	2	1
17	2022		0.940547	0.924444															Non-SOE	82.94		0	1
17	2023		0	0.56															SOE	82.94	1	2	1
18	2005	0.117739			20.0208	16.758	-0.089839	0.00651855	0.563241	0.093983	0.029223	2.19722	13.73	0.521488	3.46574	0.415455	C17	0	SOE		4		0
18	2006	0.0749219			19.9149	17.5432	0.044029	0.000613778	0.49167	0.096158	-0.115587	2.19722	13.473	0.442867	3.46574	0.325078	C17	0	SOE		2		0
18	2007	0.0469412			19.363	17.5436	-0.255162	0.0354211	0.284827	0.088899	-0.569565	2.19722	13.039	0.0327004	3.46574	0.257033	C17	0	SOE		1		0
18	2008	0.0593853			19.363	17.5206	-0.123385	0.0706052	0.136056	0.09376	-0.547341	2.77259	13.4045	0.0270174	3.46574	0.321194	C17	0	SOE		1		0
18	2009	0.0429992			19.363	17.5206	0.059422	-0.00430383	0.0975038	0.09747	-0.413033	2.19722	13.4045	0.0265674	3.46574	0.286865	C17	0	SOE		1		0
18	2010	0.0310192			19.363	17.5206	0.011943	0.00121381	0.0915625	0.097982	-0.611877	2.19722	13.3375	0.0249494	3.46574	0.276472	C17	0	SOE		1		0
18	2011	0.0349207			19.363	17.5206	-0.0947	0.0243989	0.0710227	0.111807	0.053403	2.19722	13.415	0.0212592	3.46574	0.3168	C17	0	SOE		1		0
18	2012	0.0349882			19.363	17.7462	-0.001437	-0.00223496	0.072778	0.079426	0.126409	2.30259	13.473	0.0189631	3.46574	0.316993	C17	0	Non-SOE		1		0
18	2013	0.0250053			19.363	17.5206	0.045838	0.010021	0.0421765	0.076694	1.43329	2.19722	13.5411	0.0239835	3.46574	0.269328	C17	0	SOE		1		0
18	2014	0.0228819			19.363	17.5206	0.024159	0.00749374	0.024618	0.090552	-0.592007	2.19722	13.5411	0.0183939	3.46574	0.297661	C17	0	Non-SOE		1		0
18	2015	0.383574			22.1139	0	0.107069	-0.0726954	0.0527646	0.098601	3.03789	2.83321	13.73	0.0933711	3.46574	0.681256	C17	0	Non-SOE	27.34	7		1
18	2016	0.324888			22.801	0	0.078658	-0.179294	0.0577734	0.317425	0.163237	2.19722	13.73	0.447215	3.46574	0.770794	E50	0	Non-SOE	37.94	7		1
18	2017	0.237624	0.890625	0	23.1801	0	0.039081	-0.152716	0.0626831	0.261473	0.392739	2.30259	14.0379	0.459231	3.46574	0.806291	E50	0	Non-SOE	25.18	5		1
18	2018	0.250362	0	0.890625	22.9854	0	-0.161698	0.0862064	0.0912462	0.234158	-0.611877	2.70805	14.4153	0.319407	3.46574	0.972347	E50	0	Non-SOE	37.4	2		1
19	1992		0	0															SOE
19	1996		0	0															SOE
19	2004		0	0															SOE	29.9	1		0
19	2005	0.110705			19.9003	16.5594	0.009811	-0.0184514	0.281475	0.242884	0.258038	2.19722	13.1587	0.421382	3.46574	0.411281	C15	0	SOE	50.02	1		0
19	2006	0.0387869			19.9662	22.1284	0.083311	-0.0639633	0.292768	0.231562	0.258042	2.19722	14.2864	0.52112	3.46574	0.368205	C15	0	SOE	52.3	2		0
19	2007	0.0699804	0.625	0	19.9641	17.6784	0.094813	-0.0052347	0.285693	0.228533	0.875832	2.19722	14.3385	0.217893	3.46574	0.215707	C15	0	SOE	24.21	2		0
19	2008	0.0577451	0	0	20.092	18.841	0.032027	0.000971894	0.272419	0.187591	-0.213914	2.19722	13.7473	0.51404	3.46574	0.279769	C15	0	SOE	40.33	1	1	1
19	2009	0.0301142	0	0	20.2506	19.2956	-0.017078	0.00275189	0.259996	0.197739	0.218532	2.19722	13.2567	0.767393	3.46574	0.413914	C15	0	SOE		1	6	1
19	2010	0.0624829	0	0	20.3054	19.2894	0.01402	0.00793206	0.31556	0.204304	0.247935	2.19722	13.8556	0.313105	3.46574	0.433623	C15	0	SOE		1	5	1
19	2011	0.0360508	0	0	20.7834	13.9853	0.01121	-0.0176938	0.195666	0.208363	0.38483	2.48491	14.2207	0.220818	3.46574	0.162047	C15	0	SOE	36.09	1	10	1
19	2012	0.0364938	0.408163	0	20.9246	13.9853	0.064827	-0.0396032	0.297206	0.203822	-0.023379	2.48491	14.3842	0	3.46574	0.177289	C15	0	SOE	29.68	3	19	1
19	2013	0.036421	0.152778	0	21.0134	13.4527	0.035329	-0.00891628	0.459208	0.23357	0.410336	2.19722	14.4026	0	3.46574	0.243113	C15	0	SOE	40.82	2	21	1
19	2014	0.0180509	0.414062	0.408163	20.867	13.363	0.012384	0.0220361	0.456866	0.258424	-0.160151	2.30259	14.3497	0.248487	3.46574	0.139418	C15	0	SOE	25.44	1	32	1
19	2015	0.0269093	0.304498	0.18	20.782	12.9812	-0.038789	-0.0433426	0.503783	0.2493	-0.081215	2.48491	14.3223	0	3.46574	0.09743	C15	0	SOE	30.75	1	44	1
19	2016		0.765	0.5															SOE	22.08	3	48	1
19	2017		0.5	0.345679															SOE	29.85		62	1
19	2018	0.104834	0.836565	0	22.5903	5.4318	0.051835	0.0462368	0.588185	0.262384	3.03789	2.3979	14.8248	0.2854	3.46574	0.329474	C15	0	SOE	38.66	8	59	1
19	2019	0.0595323	0.877127	0.871528	22.6365	5.4318	0.058066	0.0280519	0.591838	0.12117	0.027996	2.77259	14.7175	0.399468	3.46574	0.31758	F51	0	SOE	32.02	5	31	1
19	2020	0.0662536	0.91625	0.934903	22.7124	5.4318	0.057336	0.0392	0.621259	0.134233	0.074552	2.19722	15.433	0.378731	3.46574	0.34396	F51	0	SOE	37.22	6	34	1
19	2021	0.0559723	0.535077	0.881944	22.7605	5.4318	0.058256	0.0574208	0.728648	0.153306	-0.146827	2.30259	15.1594	0.415543	3.46574	0.387596	F51	0	SOE	29.78	7	49	1
19	2022		0.686391	0															SOE	32.52	8	41	1
19	2023		0.5	0.64															SOE	32.61	6	6	1
20	2005	0.122671			19.7796	14.9263	0.016174	0.0708583	0.725837	0.060387	-0.114698	1.94591	13.3535	0.625971	3.46574	0.386259	C39	1	SOE	40.73	2		0
20	2006	0.201057			19.7452	14.9263	-0.051108	0.0708716	0.668638	0.069866	0.4089	1.94591	12.9207	0.442213	3.46574	0.404724	C39	1	SOE	60.95	1		0
20	2007	0.123696			19.7397	0.6582	0.058843	0.0396939	0.587861	0.074003	0.198725	1.79176	11.9264	0.45842	3.46574	0.352331	C39	1	Non-SOE	53.13	1		0
20	2008	0.123778			19.9173	0.6582	0.018444	-0.0416783	0.548402	0.083039	-0.01989	1.94591	12.4893	0.472691	3.46574	0.445208	C39	1	Non-SOE	40.61	1		0
20	2010	0.217365			20.4029	0.4114	0.012379	0.078248	0.384496	0.109239	0.466919	1.94591	12.0685	0.588788	3.46574	0.632778	C39	1	Non-SOE		2		0
20	2011	0.115789			20.3204	0.4114	0.014882	0.0720706	0.39423	0.115269	0.174627	1.94591	12.3631	0.742592	3.46574	0.58566	C39	1	Non-SOE		2		0
20	2012	0.123567			20.34	0.4114	0.004803	0.0270215	0.360179	0.112226	-0.173431	1.94591	13.4168	0.681041	3.46574	0.588963	C39	1	Non-SOE	82.94	2		0
20	2013	0.120906			20.4104	0.4114	-0.009225	-0.0948295	0.3318	0.103761	-0.134095	2.19722	13.7524	0.709133	3.46574	0.62581	C39	1	Non-SOE	82.94	1		0
20	2014	0.0913957			20.874	0.4114	0.008117	0.102768	0.186902	0.094565	0.108514	2.19722	13.802	0.820766	3.46574	0.758028	C39	1	Non-SOE	73			0
20	2015	0.0943762			20.8674	0.4114	-0.003625	0.150206	0.119256	0.088109	-0.281193	2.07944	13.767	0.80159	3.46574	0.72819	C39	1	Non-SOE	79.89	2		0
20	2016		0.66	0.66															Non-SOE	73.33	2		0
20	2017		0.919668	0.859504															Non-SOE	77.73			1
20	2018		0.88	0.8125															Non-SOE	72.63			1
20	2019	0.205031	0.871972	0.88	20.2358	0	0.008869	0.121244	0.431809	0.20359	0.13266	2.3979	14.002	0.342893	3.46574	0.463615	C39	1	Non-SOE	71.48	2		1
20	2020	0.216214	0.908284	0.844444	20.2577	0	0.010999	0.0951278	0.420166	0.192355	-0.041321	1.79176	13.9099	0.252213	3.46574	0.464384	C39	1	Non-SOE	69.12	1		1
20	2021		0.871111	0.907372															Non-SOE	64.17	1		1
20	2022		0	0.777778															Non-SOE	59.91	1		1
20	2023		0.906064	0																63.44			1
21	1994		0	0															SOE
21	1996		0	0															SOE
21	1997		0.56	0															SOE
21	1998		0	0															SOE
21	1999		0.65625	0															SOE				0
21	2000		0.5	0.691358															SOE		9		0
21	2001		0.796296	0.666667															SOE	81.65	7		0
21	2002		0.5	0.666667															SOE	81.88	9		0
21	2003		0	0.666667															SOE	82.7	10		0
21	2004		0	0															SOE	73.49	10		0
21	2005	0.290785	0.644471	0.75	22.1754	21.2032	0.075918	0.0412141	0.220303	0.060387	0.16441	2.19722	14.4093	0	3.43399	0.328799	C39	1	SOE	77.01	10		0
21	2006	0.178835	0.865052	0.8	22.1045	18.7707	0.082693	0.179005	0.232535	0.069866	0.277633	2.19722	14.4343	0	3.43399	0.220404	C39	1	SOE	82.94	10		0
21	2007	0.267768	0.72	0.82398	22.3611	18.8086	0.149108	-0.014388	0.197973	0.074003	0.271593	2.30259	14.4495	0	3.43399	0.322148	C39	1	SOE	82.94	10		0
21	2008	0.147964	0.820416	0.5	22.1892	18.7886	0.066797	0.0781483	0.25966	0.083039	0.065228	2.19722	14.6127	0	3.43399	0.2002	C39	1	SOE	82.94	9	1	0
21	2009	0.142219	0.934359	0.840237	22.4149	18.8086	0.051364	0.0909478	0.32009	0.095821	-0.038858	2.3979	14.679	0.298155	3.43399	0.271815	C39	1	SOE	82.71	9	2	0
21	2010	0.168137	0.889793	0.903226	22.6204	18.8086	0.058925	0.0171654	0.297813	0.109239	0.549501	2.19722	14.4171	0.343273	3.43399	0.328237	C39	1	SOE		9	1	0
21	2011	0.084675	0.948578	0.937586	23.059	18.8086	0.025894	0.0164534	0.221757	0.115269	-0.103081	2.30259	16.391	0.802695	3.43399	0.582013	C39	1	SOE		9	14	1
21	2012	0.0738881	0.93875	0.960317	23.0438	18.8086	0.000824	0.028272	0.196121	0.112226	-0.119743	2.30259	16.0233	0.82238	3.43399	0.59178	C39	1	SOE	82.11	7	21	1
21	2013	0.109344	0.955786	0.945822	23.3426	16.8648	0.013291	0.0326994	0.127771	0.103761	-0.082928	2.3979	15.7824	0.792081	3.43399	0.638573	C39	1	SOE	82.17	8	28	1
21	2014	0.115038	0.93595	0.95252	23.394	2.3768	0.011396	-0.00685736	0.145075	0.094565	0.093396	2.30259	16.0448	0.788813	3.43399	0.649905	C39	1	SOE	81.02	8	91	1
21	2015	0.0686235	0.963437	0.95742	23.3861	2.3768	0.012551	0.0342082	0.205518	0.088109	-0.06582	2.48491	15.9866	0.813125	3.43399	0.636919	C39	1	SOE	73.48	9	78	1
21	2016		0.954068	0.959484															SOE	78.91	8	69	1
21	2017		0.970174	0.97679															SOE	69.31		97	1
21	2018		0.973738	0.958897															SOE	72.02		93	1
21	2019		0.983734	0.974896															SOE	54.76		139	1
21	2020	0.101391	0.978398	0.980082	23.7976	0	0.04755	0.144328	0.264323	0.192355	0.131839	2.56495	16.303	0.70646	3.43399	0.629761	C39	1	SOE	41.48	9	114	1
21	2021	0.116011	0.985891	0.977003	24.0209	0	0.034265	0.0320754	0.288537	0.1709	0.101623	2.19722	16.2538	0.563177	3.43399	0.575808	C39	1	SOE	38.78	9	123	1
21	2022	0.092073	0.98233	0.991004	24.0488	6.3291	0.02511	0.0322043	0.314244	0.196481	-0.022433	2.30259	16.076	0.674056	3.43399	0.569897	C39	1	SOE	40.49	9	57	1
21	2023	0.123577	0.976668	0.96801	24.0332	6.3291	0.029872	0.0731205	0.306008	0.185961	-0.115007	2.48491	16.1663	0.478473	3.43399	0.53323	C39	1	SOE	39.72	9	49	1
22	2005	0.0213219			22.2436	0	0.204674	0.248478	0.702676	0.101392	0.142777	2.19722	14.4468	0.692927	3.43399	0.336324	G58	0	Non-SOE		10		0
22	2006	0.0244095			22.247	24.458	0.20667	0.248478	0.678578	0.098954	0.073818	2.19722	14.5574	0.724008	3.43399	0.334285	G58	0	SOE		10		0
22	2007	0.0117853			22.4202	25.1473	0.197259	0.219428	0.421008	0.191132	0.051566	2.19722	14.6545	0.528085	3.43399	0.423781	G58	0	SOE		10		0
22	2008	0.0131631			22.363	24.8908	0.178005	0.211566	0.444278	0.1841	-0.044698	2.19722	14.6484	0.676118	3.43399	0.35432	G58	0	SOE		10		0
22	2009	0.045735			22.4331	0	0.113117	0.131425	0.404254	0.144921	-0.234363	2.19722	14.5948	0.569188	3.43399	0.38121	G58	0	Non-SOE		9		0
22	2010	0.0356952			22.5482	28.519	0.140944	0.149439	0.431597	0.114927	0.187646	2.19722	15.0571	0.511706	3.43399	0.386159	G58	0	SOE		9		0
22	2011	0.0265837			22.6012	28.519	0.104811	0.114092	0.383103	0.115933	-0.018548	2.30259	15.2613	0.619855	3.43399	0.372183	G58	0	SOE		9		0
22	2012	0.0216945			22.6374	28.519	0.092448	0.103002	0.40147	0.162019	0.044323	2.63906	15.0481	0.574637	3.43399	0.341554	G55	0	SOE		9		0
22	2013	0.0191012			22.7175	28.519	0.090953	0.122123	0.387902	0.1221	-0.001722	2.63906	15.1047	0.210178	3.43399	0.35642	G55	0	SOE		9		0
22	2014	0.015754			22.66	28.519	0.074188	0.117984	0.481404	0.133745	0.013472	2.48491	15.0461	0	3.43399	0.297041	G55	0	SOE		9		0
22	2015	0.0190862			22.6568	28.519	0.094258	0.141435	0.467253	0.136099	0.037591	2.77259	15.0597	0.0840685	3.43399	0.243639	G55	0	SOE	40.73	10		0
23	1999		0	0															Non-SOE				0
23	2000		0	0																	3		0
23	2001		0	0															Non-SOE		1		0
23	2020		0.910124	0															Non-SOE	19.76			0
23	2021		0.954311	0.908323															Non-SOE	20.83	2	1	0
24	2003		0	0															SOE		10		0
24	2005	0.135771	0	0	22.9134	0.081	0.05059	-0.152916	0.700496	0.051609	-0.234881	2.3979	14.4176	0.645065	3.43399	0.564853	K70	0	SOE		10		0
24	2006	0.162656			23.3766	0	0.051177	-0.135204	0.714836	0.055715	0.105256	2.3979	14.4946	0.47774	3.43399	0.683299	K70	0	SOE		10		0
24	2007	0.127339			23.9464	0	0.063584	-0.15942	0.695279	0.058269	0.398803	2.3979	15.3673	0.583669	3.43399	0.635771	K70	0	SOE		10		0
24	2008	0.126571			24.3459	0.4862	0.034919	-0.104705	0.645187	0.070322	-0.13096	2.3979	15.231	0.492557	3.43399	0.565149	K70	0	SOE		10		0
24	2009	0.26018	0	0	24.5923	0.4862	0.04112	0.147289	0.642226	0.069201	1.83716	2.3979	15.2576	0.239676	3.43399	0.617889	K70	0	SOE		10		0
24	2010	0.272525	0	0	24.8146	0.4862	0.046121	-0.0743301	0.651311	0.065139	0.359522	2.3979	15.5123	0.288784	3.43399	0.646497	K70	0	SOE		10		0
24	2011	0.269189			25.1011	0.3938	0.047503	-0.0265148	0.65117	0.075767	0.096423	2.3979	15.6539	0.333901	3.43399	0.695267	K70	0	SOE		10		0
24	2012	0.369135			25.4164	0	0.045297	0.0466933	0.678343	0.094661	0.674022	2.3979	15.6961	0.206663	3.43399	0.730403	K70	0	SOE		10		0
24	2013	0.369708			25.6214	0	0.045292	0.00369981	0.600676	0.105455	0.28743	2.48491	16.0961	0.22394	3.43399	0.709661	K70	0	SOE		10		0
24	2014	0.335285	0	0	25.7451	0	0.038566	-0.0425009	0.67811	0.107361	0.332145	2.56495	16.1976	0.264517	3.43399	0.711609	K70	0	SOE		10		0
25	2005	0.191305	0	0	20.5717	11.9291	0.008024	0.0418259	0.574116	0.051722	-0.071958	2.19722	13.2639	0.383912	3.43399	0.677414	S90	0	SOE		4		0
25	2006	0.168153			20.538	14.6267	-0.10399	0.00668099	0.546624	0.061051	0.086109	2.19722	12.9923	0.349596	3.43399	0.772268	S90	0	SOE		3		0
25	2007	0.0793133			20.5436	14.6267	0.007889	-0.0741935	0.328955	0.056452	-0.125833	2.19722	13.5895	0.441156	3.43399	0.754521	S90	0	SOE	49.65	2		0
25	2008	0.0622454			20.2364	14.6267	0.002542	0.0577307	0.393552	0.053254	-0.356334	2.19722	13.9928	0.346414	3.43399	0.695731	S90	0	SOE		2		0
25	2009	0.0560867			20.2314	14.6267	0.013252	0.0432964	0.327805	0.063153	-0.321714	2.19722	13.7309	0.355706	3.43399	0.680975	S90	0	SOE		2		0
25	2010	0.0543848			20.2117	14.6267	0.006478	0.0119155	0.33099	0.50362	-0.107073	2.07944	13.7683	0.337864	3.43399	0.666757	F51	0	SOE		1		0
25	2011	0.0438439			20.1624	14.6267	0.002137	-0.0258259	0.341387	0.375043	0.04383	2.30259	13.9753	0.128543	3.43399	0.647128	F51	0	SOE		1		0
25	2012	0.0860331			20.2846	14.6267	0.001599	-0.0120271	0.31613	0.119097	0.040569	2.56495	14.1524	0.533697	3.43399	0.688234	F51	0	SOE	52.41	1		0
25	2013	0.085616			20.368	14.6267	0.004485	-0.00375127	0.30356	0.128271	0.159866	2.30259	14.3631	0.486584	3.43399	0.709393	F51	0	SOE	51.8	1		0
25	2014	0.0400832			20.508	20.6024	0.011357	0.00770745	0.236949	0.109728	-0.044669	2.3979	14.4311	0.419403	3.43399	0.749071	F51	0	SOE		1		0
25	2015	0.0332668			20.8791	19.0106	0.043279	0.0690381	0.130691	0.092314	-0.346807	2.56495	14.3595	0	3.43399	0.248214	F51	0	SOE	50.83	2	1	0
25	2016	0.029882			20.8964	18.2664	0.023428	0.0486753	0.117969	0.12352	0.067541	2.19722	14.549	0.221062	3.43399	0.235883	F51	0	SOE	52.76	1	2	0
25	2017	0.0298028			21.0621	18.2664	0.050751	-0.00149152	0.094735	0.122191	0.070924	2.19722	14.6273	0.391324	3.43399	0.28881	F51	0	SOE	40.05	1	5	0
25	2018	0.0538285			21.2291	18.2664	0.056271	-0.0039649	0.0753888	0.113632	0.192956	2.56495	14.881	0.318302	3.43399	0.337101	F51	0	SOE		2	8	0
25	2022	0.0586176			21.5262	18.2664	0.039749	-0.0232828	0.0980092	0.175152	0.647243	2.3979	15.2058	0.286246	3.43399	0.257972	F51	0	SOE	55.48	2	7	0
26	2001		0.777778	0															SOE		6		0
26	2002		0	0.777778															SOE	54.93	6		0
26	2003		0	0															SOE	50	6		0
26	2004		0	0															SOE	44.58	5		0
26	2005	0.0534827	0	0	20.2473	19.6893	0.025387	-0.0225449	0.77568	0.097701	0.227344	2.19722	13.9945	0.248751	3.43399	0.129414	C35	1	SOE	43.69	2		0
26	2006	0.05175	0	0	20.4644	19.6893	0.042111	-0.111579	0.806045	0.107541	0.426748	2.07944	14.3187	0.693987	3.43399	0.26133	C35	1	SOE	32.57	3		1
26	2007	0.0573094	0.710744	0	20.7678	18.6402	0.06782	-0.0549107	0.559992	0.119854	0.65272	2.19722	14.8707	0.784999	3.43399	0.37772	C35	1	SOE	42.78	4		1
26	2008	0.0422578	0.789062	0.75	21.0887	18.5017	0.052294	-0.0539313	0.65221	0.140363	0.349114	2.19722	14.8906	0.82238	3.43399	0.528519	C35	1	SOE	37.78	5		1
26	2009	0.0555343	0	0.5	21.1446	18.4257	0.047722	0.0544777	0.669938	0.130278	0.138983	2.48491	15.1582	0.817783	3.43399	0.517553	C35	1	SOE	34.66	4	1	1
26	2010	0.0676444	0	0.5	21.6138	17.1063	0.047478	-0.0404203	0.533599	0.087257	0.439112	2.19722	15.5226	0.791745	3.43399	0.471559	F52	0	SOE	33.81	4	0	1
26	2011	0.067409	0.48	0.802768	21.7865	17.1063	0.059734	-0.14141	0.622822	0.082806	0.438185	2.30259	15.5938	0.690495	3.43399	0.518694	F52	0	SOE	37.74	4	1	1
26	2012	0.0671609	0.939982	0	21.9253	10.3725	0.03621	0.0137812	0.661624	0.063775	0.180749	2.63906	15.4693	0.776588	3.43399	0.564416	F52	0	SOE	32.82	5	0	1
26	2013	0.0651965	0.817558	0.887567	21.9927	10.3725	0.037797	0.0222124	0.682898	0.065291	0.026301	2.19722	15.4379	0.59225	3.43399	0.56759	F52	0	SOE	35.04	5	6	1
26	2014	0.0435254	0.770833	0.800789	22.0201	10.3725	0.040492	0.0790615	0.671862	0.068827	0.056274	2.3979	15.3877	0.558748	3.43399	0.552603	F52	0	SOE	34.01	4	8	1
26	2015	0.0409664	0.866213	0.876543	22.1694	11.8537	0.03088	0.0933053	0.578023	0.093633	-0.03537	2.30259	15.4033	0.55518	3.43399	0.457733	F52	0	SOE	30.7	4	20	1
26	2016	0.0572611	0.910035	0.938606	22.1108	10.6138	0.026752	0.1138	0.651278	0.08499	-0.053233	2.30259	15.4217	0.744648	3.43399	0.406989	F52	0	SOE	33.24	3	15	1
26	2017	0.0777694	0.846881	0.865245	21.9986	10.6138	0.037606	0.157818	0.65485	0.088093	0.117555	2.56495	15.3222	0.544929	3.43399	0.310582	F52	0	SOE	37.62	3	25	1
26	2018	0.0767769	0.897107	0.851562	22.0041	10.6138	0.051211	0.0921267	0.613374	0.087888	0.016331	2.48491	15.311	0.535802	3.43399	0.286011	F52	0	SOE	37.39	3	21	1
26	2019	0.0806202	0.935363	0.925208	22.0479	12.8392	0.058666	0.118274	0.577735	0.099563	0.089329	2.19722	15.4602	0.517208	3.43399	0.294179	F52	0	SOE	41.59	3	25	1
26	2020	0.0783297	0.922801	0.944252	22.1142	0	0.075613	0.0941124	0.568469	0.129326	0.145572	2.56495	15.5809	0.448609	3.43399	0.303269	F52	0	SOE	43.59	5	33	1
26	2021		0.934357	0.947026															SOE	45.97	5	26	1
26	2022		0.924483	0.929688															SOE	51.91	5	19	1
26	2023		0.951524	0.933968															SOE	49.27	6	7	1
27	1994		0	0															SOE
27	2005	0.0271714			23.1267	13.82	0.129375	0.186568	0.496612	0.167927	0.182383	2.19722	13.6352	0.716207	3.43399	0.283939	D44	0	SOE		10		0
27	2006	0.0136168			23.1428	12.5475	0.134039	0.163547	0.543488	0.139574	0.005303	2.19722	13.6352	0.763444	3.43399	0.271202	D44	0	SOE		10		0
27	2007	0.0187848	0	0	23.9227	15.935	0.083517	0.109089	0.4801	0.122924	0.491227	2.3979	14.1911	0.512737	3.43399	0.438178	D44	0	SOE	78.47	10		0
27	2008	0.0166203	0.345679	0	24.1037	15.935	0.043185	0.0585985	0.455886	0.137381	0.027642	2.19722	14.8176	0.449844	3.43399	0.534477	D44	0	SOE	78.84	10		0
27	2009	0.0288022			24.1328	15.935	0.077726	0.100793	0.477743	0.140666	0.070071	2.19722	14.6518	0.361632	3.43399	0.481501	D44	0	SOE		10	1	0
27	2010	0.0355643	0.625	0.722949	24.093	15.935	0.054482	0.0877614	0.512579	0.133448	0.094483	2.19722	14.6922	0.331757	3.43399	0.435322	D44	0	SOE		10	2	0
27	2011	0.0539984	0.785714	0.583333	24.1735	15.935	0.039051	0.100823	0.492644	0.132901	0.15422	2.3979	14.7383	0.306315	3.43399	0.462982	D44	0	SOE		10	9	0
27	2012	0.047441	0.722222	0.5	24.2002	15.935	0.035588	0.0815396	0.457197	0.136584	-0.108329	2.19722	14.7561	0.328161	3.43399	0.457686	D44	0	SOE		10	2	0
27	2013	0.039731	0	0.625	24.2316	0	0.052823	0.0687104	0.444845	0.135715	-0.037237	2.19722	14.753	0.351321	3.43399	0.435835	D44	0	SOE		10	6	0
27	2014	0.0555365	0.795502	0.78125	24.3724	0	0.065041	0.082987	0.411724	0.111314	0.012571	2.30259	14.7949	0.281571	3.43399	0.470503	D44	0	SOE		10	15	0
27	2015	0.0459721	0.915556	0.804734	24.7849	0	0.042643	0.0660505	0.338288	0.109554	-0.110032	2.30259	14.9887	0.407902	3.43399	0.571741	D44	0	SOE	60.87	10	27	0
27	2016	0.0534017	0.953369	0.924383	24.8319	0	0.023655	0.0452305	0.359763	0.093942	0.016903	2.48491	14.8717	0.406329	3.43399	0.592068	D44	0	SOE	54.11	10	38	0
27	2017	0.041643	0.966942	0.951368	25.0701	0	0.012239	0.0366028	0.412066	0.102121	0.373538	2.48491	14.8883	0.397003	3.43399	0.679887	D44	0	SOE	55.38	10	28	0
27	2018	0.0451541	0.971045	0.974608	25.1668	0	0.008828	0.0491227	0.422386	0.097731	0.19179	2.19722	14.9426	0.408782	3.43399	0.676944	D44	0	SOE	52.95	10	52	0
27	2019	0.0457344	0.974985	0.958161	25.2888	0	0.020191	0.0541036	0.381721	0.09607	0.12358	2.30259	15.0456	0.312769	3.43399	0.650566	D44	0	SOE	51.93	10	50	0
27	2020	0.0201898	0.971315	0.96514	25.46	0	0.040609	0.05429	0.317292	0.090238	-0.017414	2.3979	15.1778	0.362958	3.43399	0.633063	D44	0	SOE	59.6	10	85	0
27	2021	0.0217673	0.987554	0.974934	25.6023	0	0.017181	0.0327543	0.449562	0.087895	0.543403	2.3979	15.0975	0.339886	3.43399	0.622932	D44	0	SOE	44.85	10	82	0
27	2022	0.0283506	0.9888	0.991004	25.6739	0	0.018101	0.0681316	0.430807	0.085523	0.188636	2.48491	14.9691	0.339481	3.43399	0.615473	D44	0	SOE	41.96	10	61	0
27	2023		0.981205	0.975324															SOE	43.71	10	39	0
28	1993		0	0															SOE
28	1994		0	0															SOE
28	2002		0.666667	0															SOE	13.75	5		0
28	2004		0.84375	0.666667															SOE	12.17	6		0
28	2005	0.374834	0.72	0	20.7932	21.2317	0.037282	0.138259	0.304493	0.05761	0.037741	2.19722	13.8155	0.0147335	3.43399	0.632876	C27	1	SOE	13.69	6		0
28	2006	0.525148	0.666667	0	21.7088	19.1786	0.041454	0.0678289	0.279555	0.056918	2.46522	2.19722	14.1369	0.178896	3.43399	0.823494	C27	1	SOE	16.66	9		0
28	2007	0.538546	0.701389	0	21.7901	19.1786	0.049998	0.0301774	0.314842	0.059261	0.213616	2.19722	14.3223	0.139047	3.43399	0.821899	C27	1	SOE	14.82	8		0
28	2008	0.548393	0.71875	0.75	22.0273	0	0.049265	0.0669333	0.301449	0.058496	0.215467	2.30259	14.3625	0.134762	3.43399	0.823731	C27	1	SOE		9	0	0
28	2009	0.548393	0.859521	0.721893	22.3783	24.7635	0.043201	0.0517523	0.25274	0.05274	0.309746	2.19722	14.6378	0.223676	3.43399	0.832209	C27	1	SOE		9	5	1
28	2010	0.548393	0.85503	0.579882	22.5649	24.7635	0.045654	0.0678886	0.261446	0.50362	0.193105	2.19722	14.9522	0.194282	3.43399	0.820599	F51	0	SOE		10	16	1
28	2011	0.470695	0.809917	0.782867	22.76	25.4798	0.046923	0.0296534	0.249284	0.375043	0.158132	2.63906	15.0945	0.309815	3.43399	0.813874	F51	0	SOE		10	22	1
28	2012	0.466621	0.816635	0.899093	22.9528	25.4798	0.056987	0.0348495	0.260887	0.119097	0.19044	2.19722	15.2312	0.23737	3.43399	0.802164	F51	0	SOE	16.48	10	51	1
28	2013	0.449535	0.880859	0.742188	23.1264	26.3262	0.052493	0.0420539	0.234946	0.128271	0.176979	2.19722	15.3673	0.314021	3.43399	0.790499	F51	0	SOE		10	38	1
28	2014	0.428514	0.795918	0.5	23.275	28.519	0.056085	-0.0621015	0.239138	0.109728	0.12995	2.30259	15.4129	0.19525	3.43399	0.621854	F51	0	SOE	12.84	10	37	1
28	2015	0.408179	0.685121	0.666667	23.3049	28.519	0.060455	0.0792821	0.2733	0.092314	0.085112	2.19722	15.4129	0.167992	3.43399	0.578883	F51	0	SOE	9.07		42	1
28	2017	0.406988			23.8298	28.519	0.052988	0.0575238	0.193951	0.122191	0.000368	2.48491	15.582	0.128297	3.43399	0.55569	F51	0	SOE	6.82	10	38	1
28	2018	0.341693			24.0882	28.519	0.052597	0.045717	0.172735	0.113632	0.045046	2.56495	15.6197	0.174997	3.43399	0.519335	F51	0	SOE	11	10	59	1
28	2020	0.384648			24.402	28.519	0.04676	0.0379534	0.180308	0.134233	0.146096	2.56495	15.7251	0.0723963	3.43399	0.573461	F51	0	SOE	8.28	10	39	1
28	2021	0.391206	0.444444	0	24.4794	28.519	0.037088	0.0386872	0.198444	0.153306	0.145992	2.56495	15.6873	0.0808556	3.43399	0.57876	F51	0	SOE	8.02	10	33	1
28	2022	0.35788	0.938609	0.918367	24.4755	28.519	0.041493	0.0600818	0.203823	0.175152	0.074393	2.3979	15.7449	0.0551557	3.43399	0.54372	F51	0	SOE	6.07	10	19	1
28	2023		0.666667	0															SOE	6.07	10	7	1
29	2005	0.152328			21.5476		0.003508	0.11677	0.670002	0.051609	0.493565	2.30259	13.3786	0.323386	3.43399	0.544432	K70	0	SOE	28.3	6		0
29	2006	0.133569			21.5952		0.008346	0.0732258	0.615904	0.055715	0.162828	2.19722	13.4176	0.175237	3.43399	0.54985	K70	0	SOE	6.07	5		0
29	2007	0.168606			21.5574		0.016583	-0.0229735	0.399102	0.058269	-0.147106	2.19722	13.9108	0.347093	3.43399	0.486968	K70	0	SOE		4		0
29	2008	0.159151			21.5411		0.008386	-0.0364263	0.44865	0.070322	-0.164617	2.19722	13.8491	0.36456	3.43399	0.47162	K70	0	SOE		4		0
29	2009	0.264216			21.9355		0.007186	-0.122616	0.641033	0.069201	0.062573	2.19722	13.8489	0.317871	3.43399	0.638325	K70	0	SOE		4		0
29	2010	0.184639			21.9409		0.025154	-0.0529881	0.677539	0.065139	0.361077	2.48491	14.0222	0.515318	3.43399	0.615344	K70	0	SOE		4		0
29	2011	0.113771			21.8976	0	0.030596	0.0355841	0.677872	0.075767	0.00523	2.19722	14.2792	0.174103	3.43399	0.567289	K70	0	SOE		3		0
29	2012	0.129244			22.035	0	0.030691	0.00738258	0.671994	0.094661	0.003656	2.19722	14.4054	0.428732	3.43399	0.594074	K70	0	SOE		3		0
29	2013	0.166618			22.1619	0	0.057599	0.0462513	0.718524	0.105455	1.05454	2.19722	14.3773	0.337573	3.43399	0.588383	K70	0	SOE	48.45	4		0
29	2014	0.157399			22.1992		0.069395	0.0736354	0.651613	0.107361	0.007479	2.30259	14.6104	0.268503	3.43399	0.535301	K70	0	SOE	42.88	5		0
29	2015	0.183274			22.1536		0.070384	0.248478	0.52595	0.137369	0.014564	2.19722	14.6459	0.265952	3.43399	0.472851	K70	0	SOE	11.96	5		0
29	2016	0.130617			22.0545	0	0.078211	0.13913	0.470225	0.122941	0.087206	2.19722	14.5969	0.195103	3.43399	0.335385	K70	0	SOE	14.75			0
29	2017	0.131047			22.1069	0	0.047569	-0.00446226	0.451719	0.127897	-0.427764	2.19722	14.7069	0.144432	3.43399	0.323178	K70	0	SOE	22.1			0
29	2022	0.0773435			22.4619	0	0.025198	-0.11877	0.75197	0.117301	-0.519693	2.19722	14.8566	0.0751119	3.43399	0.246623	K70	0	SOE	33.71	3		0
29	2023	0.0684131			22.5928	0	-0.073538	0.161139	0.606778	0.151289	-0.163145	2.3979	14.892	0.0675417	3.43399	0.417739	K70	0	SOE	60.4	1		0
30	1998		0	0.74															SOE
30	1999		0.725327	0.75															SOE				0
30	2005		0.777778	0															Non-SOE	53.56	8		0
30	2006		0.819444	0.75															Non-SOE				0
30	2007		0	0.727273															Non-SOE		9		0
30	2008	0.00620291	0.8125	0	19.363	17.946	-0.255162	-0.0208374	0.480136	0.188611	-0.05727	1.94591	12.6698	0.265043	3.43399	1.01602	C41	0	Non-SOE		10	1	0
30	2009	0.00620291	0.889417	0.625	19.363	17.946	0.223336	-0.00400232	0.0830412	0.4168	0.090909	1.94591	12.7219	0.254859	3.43399	1.01602	C41	0	Non-SOE		7	0	1
30	2010	0.00620291	0.961521	0.917551	19.363	0	-0.255162	0.00272195	0.024618	0.406297	-0.20152	1.94591	12.9336	0	3.43399	1.01602	C41	0	Non-SOE			0	1
30	2011	0.00620291	0.851211	0.9596	19.363	4.128	0.223336	0.0172797	0.024618	0.425898	-0.611877	1.94591	12.9762	0	3.43399	0.969146	C41	0	Non-SOE		4	2	1
30	2012		0.866213	0.899654															Non-SOE			4	1
30	2013		0.930313	0.946746															SOE	36.52	10	3	1
30	2014	0.199583	0.851064	0.936634	22.7072	6.0869	0.093511	0.0494923	0.270637	0.413597	-0.04166	2.07944	14.3096	0.117076	3.43399	0.345046	C36	1	SOE	36.87	9	18	1
30	2015	0.179959	0.926593	0.950556	22.8133	6.0845	0.068368	0.041266	0.289737	0.386272	-0.135429	2.19722	14.5856	0.0575444	3.43399	0.343888	C36	1	SOE	35.35	8	26	1
30	2016		0.894815	0.963349															SOE	37.36	9	28	1
30	2017		0.929752	0.837868															SOE	39.75	8	37	1
30	2018		0.861817	0.835539															SOE	42.34		34	1
30	2019	0.284151	0.823748	0.908881	23.2821	0	0.0718	0.0283393	0.254022	0.305113	0.2816	2.19722	14.5856	0.0546322	3.43399	0.423117	C36	1	SOE	43.43	8	34	1
30	2020	0.286543	0.970275	0.810651	23.3948	2.7348	0.066355	0.0412769	0.242345	0.277135	0.104297	2.3979	15.3772	0.0358785	3.43399	0.427812	C36	1	SOE	44.97	9	33	1
30	2021	0.283268	0.95764	0.972612	23.422	2.7546	0.053089	0.121686	0.278206	0.258454	0.154297	2.30259	15.3509	0.0462236	3.43399	0.427218	C36	1	SOE	39.47	9	44	1
30	2022	0.286808	0.986474	0.990981	23.4484	2.7546	0.031107	0.0184716	0.279896	0.223688	-0.020088	2.30259	14.5856	0.120684	3.43399	0.44487	C36	1	SOE	36.3	8	21	1
30	2023		0.977723	0.942766															SOE	37.89	8	13	1
31	2005	0.019735			21.3687	0	0.063759	0.0739415	0.690989	0.051609	0.060142	2.3979	14.1193	0.67963	3.43399	0.321003	K70	0	SOE		6		0
31	2006	0.0236617			21.6228	0	0.083848	-0.00826278	0.624242	0.055715	-0.054037	2.19722	14.2505	0.727525	3.43399	0.419875	K70	0	SOE		6		0
31	2007	0.057998			22.5165	0	0.102408	-0.0590859	0.263028	0.058269	1.38225	2.19722	14.9787	0.63325	3.43399	0.391569	K70	0	SOE		8		0
31	2008	0.0116193			22.9258	0	0.018355	-0.179294	0.590443	0.070322	0.319357	2.19722	14.9547	0.576511	3.43399	0.637839	K70	0	SOE		7		0
31	2009	0.0563762	0	0	23.3101	0	0.03366	0.00592624	0.50399	0.069201	0.852644	2.19722	14.942	0.492362	3.43399	0.513593	K70	0	SOE		8		0
31	2010	0.107616	0	0	23.7276	0	0.032175	-0.178107	0.648032	0.065139	0.04968	2.19722	15.2124	0.533634	3.43399	0.696077	K70	0	SOE		8		0
31	2011	0.236176			24.2077	0	0.027431	-0.074023	0.756412	0.075767	1.62166	2.3979	15.2567	0.383864	3.43399	0.781679	K70	0	SOE		9		0
31	2012	0.254943			24.274	0	0.02018	0.0758739	0.726102	0.094661	0.433818	2.3979	15.0565	0.345207	3.43399	0.782565	K70	0	SOE	10.22	9		0
31	2013	0.257561			24.4271	0	0.024317	-0.0808296	0.733293	0.105455	0.281156	2.30259	15.0925	0.434299	3.43399	0.779069	K70	0	SOE	9.43	9	1	0
31	2014	0.257123			24.5587	0	0.020775	-0.0445208	0.718194	0.107361	-0.111784	2.19722	15.1781	0.461801	3.43399	0.769711	K70	0	SOE	13.02	9	0	0
31	2015	0.274907	0.5	0	24.7364	0	0.019703	-0.0328302	0.695662	0.137369	0.493175	2.19722	15.3081	0.421498	3.43399	0.79961	K70	0	SOE	13.9	9	1	0
31	2016	0.313699	0	0.64	24.8387	0	0.022544	0.111585	0.506665	0.122941	0.335245	2.30259	15.3941	0.363081	3.43399	0.815795	K70	0	SOE	21.51	9	6	0
31	2017	0.314894	0.5	0.5	25.0507	0	0.025321	0.0226767	0.464666	0.127897	-0.220959	2.3979	15.6151	0.262212	3.43399	0.844959	K70	0	SOE	22.24		8	0
31	2018	0.317203			25.236	0	0.024015	-0.0204434	0.475844	0.13228	0.005499	2.48491	15.553	0.33496	3.43399	0.849079	K70	0	SOE	21.02	8	8	0
31	2019	0.222328	0	0	25.9337	0	0.02157	0.0221909	0.43668	0.144988	1.39289	2.30259	15.8938	0.345378	3.43399	0.767767	K70	0	SOE	15.83	9	3	0
31	2020	0.0868804	0.5	0	26.0209	0	0.005847	0.0491021	0.457819	0.140552	0.137885	2.3979	15.3537	0.318733	3.43399	0.771622	K70	0	SOE	28.62	8	5	0
31	2021	0.0707419	0.735537	0.608997	26.0833	0	0.00372	-0.0397887	0.496966	0.112144	0.108445	2.63906	15.9278	0.289034	3.43399	0.755127	K70	0	SOE	20.79	8	10	0
31	2022	0.0749297			26.0913	0	-0.010407	0.0126401	0.462732	0.117301	-0.071239	2.63906	15.3542	0.306915	3.43399	0.778465	K70	0	SOE	23.86	7	2	0
32	1999		0.5	0															SOE				0
32	2001		0.64	0															SOE	44.06	5		0
32	2002		0	0.64															SOE	32.5	6		0
32	2003		0	0															SOE	27.21	7		0
32	2004		0	0															SOE		6		0
32	2005	0.331345	0.770408	0	20.9997	7.3489	0.033815	-0.111219	0.56691	0.060387	-0.03094	2.19722	14.0442	0.224622	3.43399	0.49976	C39	1	SOE	27.01	7		1
32	2006	0.254197	0.625	0.694444	21.0422	5.9865	0.041759	-0.0653005	0.588428	0.069866	0.147731	2.19722	14.081	0.392955	3.43399	0.503189	C39	1	SOE	30.89	7		1
32	2007	0.436955	0.864197	0.727273	21.3302	5.4899	0.057061	0.248478	0.404573	0.074003	0.128043	2.19722	14.2693	0.0988769	3.43399	0.551232	C39	1	SOE	29.05	7		1
32	2008	0.324053	0.932785	0.84	21.0309	0	0.051261	-0.0556851	0.528663	0.083039	-0.109023	2.19722	14.6149	0.0355889	3.43399	0.413141	C39	1	SOE	30.6	7	2	1
32	2009	0.339772	0.840683	0.938101	21.0867	0	0.03455	0.142464	0.471686	0.095821	-0.267986	2.19722	14.4936	0.0310294	3.43399	0.448143	C39	1	SOE	20.66	6	2	1
32	2010	0.376057	0.86306	0.837099	21.1217	0	0.032906	0.0059287	0.455797	0.109239	0.19906	2.48491	14.2499	0	3.43399	0.461773	C39	1	SOE		4	28	1
32	2011	0.237973	0.928994	0.890431	21.177	0	0.026702	0.0223584	0.394025	0.115269	0.151976	2.30259	13.9423	0.311614	3.43399	0.447662	C39	1	SOE		4	19	1
32	2012	0.28732	0.857143	0.874089	21.2492	0	0.109596	0.0150432	0.347015	0.112226	-0.119137	2.19722	14.4987	0.0330676	3.43399	0.380335	C39	1	SOE	41.24	6	23	1
32	2013	0.220978	0.842222	0.857222	21.1297	0	0.009401	-0.0363642	0.258142	0.103761	0.071572	2.48491	14.3524	0.0495085	3.43399	0.32395	C39	1	SOE	31.5	3	33	1
32	2014	0.307855	0.691358	0.890582	21.741	0	0.044921	0.0226813	0.162072	0.094565	0.889225	2.56495	14.7043	0.133935	3.43399	0.460739	C39	1	SOE	37.5	5	26	1
32	2015	0.145803	0.833333	0	21.4774	0	0.020219	0.15752	0.190843	0.092314	-0.358459	2.30259	13.9064	0.152453	3.43399	0.290364	F51	0	SOE	26.32	2	36	1
32	2016		0.89282	0.8736															SOE	35.85	2	30	1
32	2017		0.905325	0.77551															SOE	20.48		47	1
32	2018		0.612245	0.914934															SOE	21.6		47	1
32	2019		0.862222	0.72															SOE	31.58		36	1
32	2020		0.91155	0.734694															SOE	34.7		40	1
32	2021	0.411534	0.975207	0.981457	24.5104	3.8826	0.027637	0.0021303	0.118265	1	3.03789	2.70805	16.2677	0.146162	3.43399	0.785055	E49	0	SOE	6.88	8	71	1
32	2022	0.446448	0.929952	0.979174	24.6905	3.8844	0.014448	-0.00467179	0.104256	1	0.195494	2.19722	16.2966	0.177154	3.43399	0.808366	E49	0	SOE	9.71	8	104	1
32	2023	0.451591	0.962667	0.942248	24.7578	3.8826	0.015991	0.0115946	0.103322	0.52618	0.10248	2.3979	15.7947	0.164761	3.43399	0.789892	E49	0	SOE	10.43	8	102	1
33	2005	0.0155743			20.2133		0.004877	0.0582851	0.818464	0.514861	0.072936	2.19722	13.3713	0.367311	3.43399	0.263795	H61	0	Non-SOE		1		0
33	2006	0.0064213			20.044	10.04	-0.250795	0.0238702	0.818464	0.524966	-0.043381	2.19722	13.9151	0.588055	3.43399	0.405836	H61	0	Non-SOE		1		0
33	2007	0.0252973			20.0356	0	0.003742	0.0568181	0.818464	0.568826	-0.078847	2.19722	14.0694	0.467531	3.43399	0.394812	H61	0	Non-SOE		1		0
33	2008	0.00620291			19.9572	0	0.00729	0.0488773	0.818464	0.444359	-0.024917	2.19722	13.6499	0.488661	3.43399	0.337881	H61	0	Non-SOE		1		0
33	2009	0.00805175			20.0249	7.595	-0.049971	0.00234398	0.818464	0.427134	-0.097365	2.19722	13.8678	0.683378	3.43399	0.429536	H61	0	Non-SOE		1		0
33	2010	0.00836198			20.0829	0	0.008126	0.0580526	0.568522	0.412837	0.154021	2.70805	14.6094	0.724467	3.43399	0.447815	H61	0	Non-SOE		1		0
33	2011	0.00696511			20.0615	0	0.005399	0.0605212	0.566361	0.398034	0.013707	2.19722	14.6094	0.693472	3.43399	0.430425	H61	0	Non-SOE		1		0
33	2012	0.00834996			19.9676	0	-0.05169	0.0293789	0.596793	0.672693	-0.075473	2.19722	14.6094	0.64078	3.43399	0.428603	H61	0	Non-SOE	49.63	1		0
33	2013	0.00746842			20.1522	0	0.006739	0.0758002	0.493313	0.722971	0.198085	2.56495	14.9214	0.763403	3.43399	0.518756	H61	0	Non-SOE	52.87	1		0
33	2014	0.0198807			19.9621	2.0745	-0.255162	0.00955881	0.581931	0.712832	-0.198094	2.56495	14.8281	0.303292	3.43399	1.01602	H61	0	Non-SOE	40.16			0
34	2005	0.308782			20.4604	2.398	-0.18092	0.0613621	0.327123	0.051722	0.163819	2.3979	12.9139	0.310333	3.43399	1.01602	S90	0	SOE		2		0
34	2006	0.185558			20.1176	23.5	0.0022	0.0020342	0.259156	0.061051	-0.20462	2.07944	13.2771	0.1534	3.43399	1.01602	S90	0	SOE		1		0
34	2007	0.519258			19.6094	23.5004	-0.255162	0.0585858	0.301736	0.056452	0.112179	2.07944	13.4802	0.127911	3.43399	1.01602	S90	0	SOE	42.31	1		0
34	2008	0.548393	0.641975	0	19.363	14.2716	-0.255162	0.0126977	0.480526	0.053254	-0.26501	1.94591	13.6331	0.118194	3.43399	1.01602	S90	0	Non-SOE	36.24	2		0
34	2009	0.548393	0	0.641975	19.363	14.271	0.223336	0.00172298	0.499163	0.063153	0.213237	1.94591	14.3224	0.127878	3.43399	1.01602	S90	0	Non-SOE		4		0
34	2010	0.347192			19.363	12.1311	0.223336	0.213594	0.428159	0.071622	0.185043	1.94591	14.3343	0	3.43399	0.650283	S90	0	Non-SOE		4		0
34	2011	0.339066			19.363	12.1311	0.083742	0.0430001	0.399174	0.092182	0.078387	1.94591	14.3343	0	3.43399	0.589127	S90	0	Non-SOE		2		0
34	2012	0.274824			19.363	12.1311	0.020015	-0.0412026	0.618387	0.194881	0.054421	1.94591	14.3343	0.0822986	3.43399	0.538522	S90	0	Non-SOE	21.01	2		0
34	2013	0.548393			19.751	12.1311	0.05865	0.0191809	0.280764	0.153303	0.165694	2.19722	14.5875	0.0194984	3.43399	0.719504	S90	0	Non-SOE	19.85	2		0
34	2014	0.512577			19.9504	12.1311	0.146381	-0.0609814	0.336393	0.124854	-0.045029	2.19722	14.8487	0.00686922	3.43399	0.641221	S90	0	Non-SOE	24.2	3		0
34	2015	0.499137			19.9203	11.8243	0.046969	-0.0301386	0.345924	0.12889	-0.10017	2.07944	14.9692	0	3.43399	0.582597	S90	0	Non-SOE	27.09	3		0
34	2016	0.419223	0	0.5	23.5587	0	0.046071	0.0203016	0.281415	0.12352	3.03789	2.56495	15.744	0.405306	3.43399	0.844418	F51	0	Non-SOE	39.98	9	3	0
34	2017	0.347215	0.892834	0.831758	23.9126	0	0.035011	-0.0120215	0.286137	0.122191	0.535017	2.19722	15.3397	0.440151	3.43399	0.861665	F51	0	Non-SOE	47.67		17	0
34	2018	0.375395	0.77551	0.811791	23.9808	0	0.020535	0.0138747	0.256967	0.113632	0.315708	2.19722	16.2204	0.475013	3.43399	0.851975	F51	0	Non-SOE	55.21	9	28	0
34	2019	0.363957	0.839506	0.695312	24.105	0	0.025328	0.0509715	0.31783	0.12117	0.060413	2.19722	16.3455	0.470898	3.43399	0.851301	F51	0	Non-SOE	52.83	9	14	1
34	2020	0.329668	0.865885	0.873469	24.1472	0	0.020765	0.0474728	0.317999	0.134233	0.060563	1.94591	16.2604	0.441583	3.43399	0.846763	F51	0	Non-SOE	42.75	10	29	1
34	2021	0.347384	0.884953	0.897124	24.3856	0	0.007173	-0.00400806	0.37859	0.153306	0.329397	2.19722	16.3696	0.347011	3.43399	0.830145	F51	0	Non-SOE	52.87	10	29	1
34	2022	0.323924	0.940942	0.9568	24.4175	0	0.026155	0.0207993	0.315512	0.175152	-0.053151	2.07944	16.2753	0.388487	3.43399	0.795604	F51	0	Non-SOE	46.78	10	13	1
34	2023	0.280736	0.944218	0.891561	24.5273	0	0.028352	-0.00337303	0.286321	0.176661	0.032308	2.19722	16.2668	0.432354	3.43399	0.793701	F51	0	Non-SOE	48.03	10	22	1
35	1994		0.814815	0															Non-SOE
35	2001		0	0															Non-SOE		6		0
35	2005	0.548393			19.9057	17.2607	-0.255162	-0.00102621	0.262267	0.060387	-0.611877	2.48491	13.2935	0.350855	3.4012	1.01602	C39	1	Non-SOE	82.94	2		0
35	2006	0.548393			19.9666	17.26	0.045539	-0.000231	0.214232	0.069866	-0.611877	2.48491	13.3271	0.351503	3.4012	1.01602	C39	1	Non-SOE	82.94			0
35	2007	0.548393			19.9793	23.0179	0.223336	-0.000851241	0.024618	0.074003	-0.579979	2.3979	13.3798	0.367534	3.4012	1.01602	C39	1	Non-SOE				0
35	2008	0.548393			20.1002	23.0179	-0.019695	-0.00137352	0.024618	0.083039	-0.21334	2.56495	13.3469	0.344069	3.4012	1.01602	C39	1	Non-SOE		3	1	0
35	2009	0.548393			20.1245	23.0179	-0.033075	-9.52266e-05	0.024618	0.095821	-0.320747	1.94591	13.3054	0.337696	3.4012	1.01602	C39	1	Non-SOE		2	1	0
35	2010	0.548393			20.2044	17.7811	0.081736	-3.98633e-05	0.024618	0.109239	-0.064267	1.94591	12.7249	0.333949	3.4012	1.01602	C39	1	Non-SOE		2	0	0
35	2011	0.548393			20.2715	17.7811	-0.035428	-0.000457623	0.024618	0.115269	0.046293	1.94591	13.2357	0.316863	3.4012	1.01602	C39	1	Non-SOE			2	0
35	2012	0.548393			19.5453	14.1154	-0.255162	-0.179294	0.024618	0.112226	3.03789	1.94591	12.8739	0.226792	3.4012	1.01602	C39	1	Non-SOE			3	0
35	2014	0.110556	0.883438	0.875	21.9088	0	0.065959	0.0224458	0.234086	1	3.03789	2.63906	13.1022	0.507998	3.4012	0.504266	N77	0	Non-SOE	48.02	6	1	0
35	2015	0.107623	0.96176	0.95175	22.2046	2.737	0.059493	0.0358367	0.178605	0.652786	0.498273	2.07944	13.6647	0.610128	3.4012	0.579366	N77	0	Non-SOE	37.8	8	6	0
35	2016	0.0921818	0.946654	0.945408	22.5148	0	0.040726	0.0375887	0.189948	0.445316	0.18791	2.07944	13.6647	0.44212	3.4012	0.65617	N77	0	Non-SOE	30.88	8	25	0
35	2017	0.138545	0.949668	0.949444	22.8189	0	0.031835	0.00432286	0.148007	0.391458	0.64387	2.19722	13.6647	0.34727	3.4012	0.625057	N77	0	Non-SOE	21.57		59	0
35	2018	0.227125	0.961339	0.951979	22.899	0	0.026247	0.0238153	0.163352	0.1649	0.145841	1.94591	13.6647	0.246606	3.4012	0.626002	N77	0	Non-SOE	19.62	7	114	1
35	2019	0.124271	0.958652	0.963623	24.5797	0	0.027432	0.0507474	0.172047	0.134931	3.03789	1.94591	13.6647	0.486458	3.4012	0.752553	N77	0	Non-SOE	11.33	10	160	1
35	2020	0.125754	0.974789	0.952721	24.6428	0	0.016965	0.0596804	0.176266	0.120392	0.176488	2.19722	13.6647	0.501806	3.4012	0.751984	N77	0	Non-SOE	11.14	10	161	1
35	2021	0.104512	0.978772	0.949072	23.9219	0	0.023186	0.103053	0.101995	0.112148	-0.058297	1.94591	13.6647	0.399199	3.4012	0.544809	N77	0	Non-SOE	10.26	10	189	1
35	2022	0.112913	0.987199	0.974012	23.9992	1.82	0.004772	0.0224381	0.0903298	0.121409	-0.611877	2.07944	13.6647	0.362854	3.4012	0.60563	N77	0	Non-SOE	21.73	10	153	1
35	2023		0.971788	0.95432															Non-SOE	15.25	10	75	1
36	2000		0	0																	10		0
36	2002		0.765432	0															SOE		10		0
36	2003		0.892562	0.666667															SOE		9		0
36	2004		0.5	0.8125															SOE		8		0
36	2005	0.231151	0.777778	0.777778	22.8999	0	0.008002	-0.0562931	0.388302	0.093983	1.53311	2.19722	12.6761	0.614346	3.4012	0.703449	C17	0	SOE		9		0
36	2006	0.24683	0	0.653061	23.2076	14.37	0.026661	0.0695876	0.312296	0.096158	1.2479	2.19722	12.8739	0.53599	3.4012	0.759757	C17	0	SOE		10		0
36	2007	0.360125			23.3202	0	-0.075458	0.0324886	0.625479	0.088899	0.530405	2.19722	12.948	0.414418	3.4012	0.80142	C17	0	SOE		7		0
36	2008	0.134827			21.8447	0	-0.049893	0.03167	0.484416	0.09376	-0.611877	2.19722	13.2708	0.456582	3.4012	0.536554	C17	0	SOE		4	1	0
36	2009	0.0261459			21.8605	0	0.141081	0.248478	0.298823	0.09747	3.03789	2.19722	13.2708	0.46569	3.4012	0.441038	C17	0	SOE		9	0	0
36	2010	0.146501			22.1524	0	0.083314	0.248478	0.41409	0.065139	-0.418966	2.19722	13.3692	0.149983	3.4012	0.47908	K70	0	SOE		5	10	0
36	2011	0.0928232			22.0745	0	0.024429	-0.112552	0.441934	0.075767	-0.545693	2.19722	13.7999	0.185501	3.4012	0.40477	K70	0	SOE		3	13	0
36	2012	0.0547719			22.1742	14.3473	0.02124	-0.0390971	0.435267	0.094661	-0.313006	2.19722	13.7099	0.353995	3.4012	0.430298	K70	0	Non-SOE		3	4	0
36	2013	0.0439668			22.1574	14.3473	0.02715	-0.0633363	0.42856	0.105455	-0.446719	2.63906	14.0061	0.174761	3.4012	0.395484	K70	0	Non-SOE		3	3	0
36	2014	0.0254987			22.2425	14.3473	0.006876	-0.179294	0.754615	0.107361	0.065736	2.63906	14.0466	0.545389	3.4012	0.454282	K70	0	Non-SOE	14.24	2	6	0
36	2015	0.124958			22.5895	14.364	0.017166	0.0168568	0.664748	0.137369	0.992641	2.48491	14.0545	0.542354	3.4012	0.584915	K70	0	Non-SOE	37.38	3	6	0
36	2016	0.318527			22.998	14.3702	0.167159	0.216217	0.553373	0.122941	3.03789	2.56495	13.9288	0.070166	3.4012	0.586168	K70	0	Non-SOE	21.73	6	10	0
37	2005	0.166878			22.1656	0	0.001857	0.133113	0.59902	0.167927	0.245804	2.63906	14.4242	0.614781	3.4012	0.598564	D44	0	SOE		6		0
37	2006	0.106714			22.2861	0	0.012877	-0.0315785	0.682784	0.139574	0.274219	2.83321	14.2653	0.723417	3.4012	0.623879	D44	0	SOE		6		0
37	2007	0.0756126			22.4376	0	0.018896	0.036498	0.58059	0.122924	-0.06257	2.70805	14.5603	0.721711	3.4012	0.663922	D44	0	SOE	82.94	8		0
37	2008	0.0352902			22.3299	6.52	0.002815	0.0664871	0.760931	0.137381	-0.128054	2.70805	14.3444	0.82238	3.4012	0.611732	D44	0	SOE	77	8		0
37	2009	0.0182165			22.3179	13.4038	0.024214	0.0707088	0.736994	0.140666	-0.408269	2.56495	14.2794	0.82238	3.4012	0.582695	D44	0	SOE		8		0
37	2010	0.019017			22.387	12.9527	-0.024189	0.00490589	0.667102	0.133448	-0.142464	2.48491	14.4373	0.82238	3.4012	0.633932	D44	0	SOE		7		0
37	2011	0.050095			22.4194	12.2563	0.001683	0.0499354	0.639182	0.132901	0.508255	2.70805	14.4375	0.82238	3.4012	0.653787	D44	0	SOE		6		0
37	2012	0.0208138			22.4346	12.2563	-0.040805	0.0191557	0.588972	0.136584	-0.476183	2.83321	14.4013	0.82238	3.4012	0.688802	D44	0	SOE		6		0
37	2013	0.0236538			22.4171	12.2563	0.01337	0.0886495	0.584735	0.135715	-0.122501	2.70805	14.4671	0.82238	3.4012	0.669176	D44	0	SOE	82.94	3		0
37	2014	0.0789424			22.3439	12.2563	-0.080336	0.112978	0.617918	0.111314	0.111375	2.89037	14.4483	0.752498	3.4012	0.727446	D44	0	SOE		2		0
37	2015	0.0825514			22.2449	6.52	-0.172126	0.0843808	0.510972	0.109554	0.089876	2.89037	14.4339	0.764412	3.4012	0.880147	D44	0	SOE	82.94	2		0
37	2016	0.0684292	0.444444	0.444444	22.1966	6.52	0.223336	0.212279	0.372447	0.093942	0.170311	2.77259	14.5238	0.487551	3.4012	0.536181	D44	0	SOE	82.94	4		0
37	2017	0.0230718			21.7824	6.52	0.000104	0.0682431	0.519611	0.102121	0.299651	2.89037	14.5001	0.630386	3.4012	0.298029	D44	0	SOE	82.94	1		0
37	2018	0.00620291			21.9194	6.52	0.004023	0.0715309	0.462758	0.097731	-0.078616	2.19722	14.5334	0.807605	3.4012	0.384122	D44	0	SOE	82.94	1		0
37	2019		0.40625	0.40625															SOE	82.94			0
37	2020		0.930748	0.850309															SOE	82.94			0
37	2021		0.938101	0.958546															SOE	82.94			1
37	2022	0.0546872	0.970129	0.947917	21.6812	6.52	-0.06876	0.0794901	0.259598	0.085523	-0.083135	2.3979	14.8478	0.748294	3.4012	0.465578	D44	0	SOE	82.94	1		1
37	2023	0.00620291	0.930796	0.781065	21.4408	6.52	-0.000862	-0.0489771	0.3209	0.082184	-0.150451	2.19722	14.6016	0.607495	3.4012	0.321344	D44	0	SOE	82.94	1		1
38	2005	0.0451523			19.363	13.5265	-0.221073	-0.0241053	0.185735	0.390192	-0.461603	1.94591	13.0302	0.39331	3.4012	0.634538	I64	0	SOE		1		0
38	2006	0.220286			19.363	3.5808	-0.255162	-0.0127939	0.817993	0.446183	-0.611877	1.94591	12.1007	0.349199	3.4012	1.01602	I64	0	Non-SOE		1		0
38	2013	0.548393			20.3389	19.2584	0.004504	0.0660203	0.818464	0.105455	-0.18329	2.30259	13.2393	0	3.4012	0.703714	K70	0	Non-SOE	32.67	1		0
38	2014	0.548393			20.3424	19.2584	-0.080574	0.0239223	0.818464	0.107361	0.265726	2.48491	13.011	0	3.4012	0.785173	K70	0	Non-SOE	14.46	1		0
38	2015	0.548393			20.4286	19.2584	0.011291	0.0941418	0.807035	0.137369	0.432648	2.19722	12.3635	0	3.4012	0.792083	K70	0	Non-SOE	28.7	1		1
38	2016		0.875346	0.868889															Non-SOE	27.77	4		1
38	2017		0	0.858131															Non-SOE	19			1
38	2019		0.733728	0															Non-SOE	38.53		7	1
38	2020		0.637755	0.6875															Non-SOE	52.98		13	1
38	2021	0.0282094	0.902474	0.954248	21.7882	5.9171	-0.224049	-0.0873855	0.024618	0.65084	0.060489	1.94591	14.3632	0.0489172	3.4012	0.228375	L72	0	Non-SOE	71.44	4	18	1
39	1998		0.861111	0															SOE
39	1999		0.76644	0.876033															SOE				0
39	2000		0.815193	0.497041															SOE		10		0
39	2001		0.847737	0.855															SOE		10		0
39	2002		0.859446	0.816609															SOE		9		0
39	2003		0.794122	0.848926															SOE		10		0
39	2004		0.796435	0.7468															SOE	43.19	10		0
39	2005	0.20699	0.920491	0.804012	23.5666	10.8678	0.162343	0.248478	0.454066	0.182883	0.165295	2.07944	15.4282	0.112976	3.46574	0.397342	C33	0	SOE	38.21	10		0
39	2006	0.302433	0.953273	0.85838	23.8554	9.6824	0.146408	0.0565721	0.420357	0.181499	0.071335	2.07944	16.0181	0.152126	3.46574	0.478015	C33	0	SOE	34.09	10		0
39	2007	0.248438	0.916184	0.9429	24.4219	12.0238	0.102986	-0.0268754	0.348013	0.390259	0.470125	2.3979	16.163	0.313304	3.46574	0.565698	C33	0	SOE	34.59	10		0
39	2008	0.176304	0.906036	0.894458	24.2659	26.7054	0.044578	0.0974174	0.433683	0.671312	-0.0294	2.07944	16.151	0.446146	3.46574	0.567842	C33	0	SOE	36.65	10	53	1
39	2009	0.186275	0.885081	0.903739	24.3438	26.6768	0.030055	0.0259563	0.386757	0.60993	-0.567364	2.07944	13.9167	0.453564	3.46574	0.576357	C33	0	SOE		10	70	1
39	2010	0.251093	0.959263	0.91183	24.7147	27.8448	0.062321	0.0273948	0.432846	0.733114	1.5283	2.19722	16.1126	0.349945	3.46574	0.645179	C33	0	SOE		10	176	1
39	2011	0.206442	0.966883	0.949781	24.8878	28.1782	0.061758	0.0350276	0.409464	0.743444	0.238693	2.19722	16.391	0.341618	3.46574	0.664184	C33	0	SOE		10	223	1
39	2012	0.170999	0.937328	0.942476	24.8663	11.5517	0.030316	0.0356062	0.470588	0.151283	-0.152686	2.19722	16.391	0.320003	3.46574	0.648892	C33	0	SOE	21.59	10	338	1
39	2013	0.163566	0.965391	0.947686	25.0083	11.4675	0.038857	0.0378747	0.405871	0.175088	0.065159	2.48491	16.391	0.311912	3.46574	0.662616	C33	0	SOE	19.9	10	386	1
39	2014	0.183463	0.945519	0.954212	25.1981	11.5447	0.037834	0.0733055	0.408135	0.178236	0.21074	2.07944	16.391	0.369455	3.46574	0.689185	C33	0	SOE	15.24	10	489	1
39	2015	0.125564	0.957557	0.955604	25.3939	10.3329	0.023357	-0.0338152	0.358407	0.180194	-0.162479	2.07944	16.391	0.583624	3.46574	0.667536	C33	0	SOE	12.66	10	675	1
39	2016	0.124329	0.969109	0.973034	25.5485	24.9715	0.006345	0.0187909	0.31655	0.137122	-0.129063	2.3979	16.2485	0.500152	3.46574	0.685954	C33	0	SOE	8.37	10	1028	1
39	2017	0.142613	0.960306	0.960666	25.5954	13.8608	0.024751	0.0327353	0.323108	0.147256	0.492809	2.19722	16.0511	0.45163	3.46574	0.668943	C33	0	SOE	12.66	10	1135	1
39	2018	0.0958726	0.968765	0.950326	25.7914	13.8547	0.028108	0.000885753	0.317993	0.12753	0.225396	2.07944	16.391	0.428884	3.46574	0.670181	C33	0	SOE	12.55	10	1343	1
39	2019	0.0892877	0.961701	0.95458	25.8714	13.8425	0.015167	0.0205599	0.459896	0.077487	-0.082166	2.3979	16.391	0.414074	3.46574	0.680212	C33	0	SOE	8.28	10	1518	1
39	2020	0.118189	0.977415	0.959312	25.7083	0	0.037772	0.0876161	0.347331	0.093675	0.097229	2.30259	16.391	0.302942	3.46574	0.631672	C33	0	SOE	13.11	10	1370	1
39	2021	0.147337	0.971408	0.967875	25.7623	0	0.055639	0.133322	0.355311	0.214974	0.738504	2.30259	16.391	0.296442	3.46574	0.630773	C33	0	SOE	16.77	10	1333	1
39	2022	0.135137	0.978983	0.991004	25.7062	0	0.030652	0.100188	0.394339	0.204642	-0.135369	2.48491	16.391	0.247281	3.46574	0.570554	C33	0	SOE	11.75	10	944	1
39	2023	0.153768	0.984941	0.981689	25.8094	0	0.012113	0.0167108	0.368161	0.179803	-0.096986	2.19722	16.391	0.266895	3.46574	0.600463	C33	0	SOE	7.78	10	308	1
40	2005	0.0876771			21.4902	0	0.005113	0.120233	0.408011	0.051722	-0.388907	2.56495	13.8454	0.586978	3.4012	0.554129	S90	0	Non-SOE		6		0
40	2006	0.0316275			21.5518	0	0.012145	-0.0120617	0.411538	0.061051	0.100774	2.89037	14.2231	0.607062	3.4012	0.567207	S90	0	Non-SOE		6		0
40	2007	0.0221019			21.524	0	0.030765	0.0276519	0.354234	0.056452	-0.068524	2.48491	14.3162	0.423802	3.4012	0.498439	S90	0	Non-SOE		5		0
40	2008	0.0725685			21.5811	0	-0.056487	-0.102279	0.49922	0.053254	-0.401887	2.48491	14.6132	0.464744	3.4012	0.594995	S90	0	Non-SOE		3		0
40	2009	0.280548			21.7642	6.7368	0.019353	0.0773108	0.517615	0.063153	1.18511	2.89037	14.4702	0.382492	3.4012	0.641099	S90	0	Non-SOE		5		0
40	2010	0.356885			21.5489	5.706	0.035769	0.235287	0.325445	0.065139	0.115532	2.48491	14.6411	0.211794	3.4012	0.613091	K70	0	SOE		2		0
40	2011	0.319953			21.3589	7.0694	0.067351	-0.179294	0.5231	0.075767	0.051669	2.3979	14.6042	0	3.4012	0.477982	K70	0	Non-SOE		2		0
40	2012	0.229377			21.777	10.3853	0.081615	-0.1111	0.745112	0.094661	0.05324	2.77259	14.4796	0.250709	3.4012	0.593918	K70	0	Non-SOE		3		0
40	2013	0.263956			22.0997	9.8967	0.030126	-0.119087	0.80257	0.105455	-0.053173	2.63906	15.2042	0.414055	3.4012	0.683762	K70	0	Non-SOE		3		0
40	2014	0.338919			22.1748	9.8967	0.012886	-0.0159551	0.751231	0.107361	0.271648	2.3979	14.7749	0.24553	3.4012	0.702902	K70	0	Non-SOE	22.52	3		0
40	2015	0.228279			22.6356	15.94	0.011241	0.0282192	0.508191	0.137369	0.607018	2.89037	14.3905	0.550214	3.4012	0.804167	K70	0	Non-SOE	13.83	3		0
40	2016	0.121732			23.5733	16.6268	0.014577	-0.0163905	0.171324	0.122941	1.26537	2.48491	14.5445	0.622639	3.4012	0.365806	K70	0	Non-SOE	37.7	5		1
40	2017	0.144459	0.769231	0.91082	24.0872	28.519	0.023378	0.00528476	0.139706	0.155969	1.15477	2.3979	14.5856	0.433952	3.4012	0.600067	E48	0	Non-SOE	27.6	7		1
40	2018	0.1954	0.967215	0.959781	24.262	19.8519	0.035576	-0.111357	0.263836	0.097731	0.06706	2.89037	14.4542	0.339195	3.4012	0.576703	D44	0	Non-SOE	26.04	8	21	1
40	2019	0.160119	0.982428	0.956223	24.1568	19.8774	-0.029265	0.0187297	0.267957	0.09607	-0.215591	2.56495	14.4854	0.336585	3.4012	0.563673	D44	0	Non-SOE	37.76	6	42	1
40	2020	0.120988	0.95405	0.984191	23.9891	19.876	-0.036406	0.0209051	0.205195	0.090238	-0.489928	2.48491	14.4895	0.303556	3.4012	0.534554	D44	0	Non-SOE	41.34	4	67	1
40	2021	0.115536	0.966734	0.907202	23.9872	11.3871	-0.023063	0.00985556	0.209684	0.087895	0.116752	2.89037	14.3742	0.24095	3.4012	0.557142	D44	0	Non-SOE	55.07	4	41	1
40	2022	0.110447	0.938476	0.925	23.9609	19.8192	-0.011956	0.0345896	0.215733	0.085523	-0.216811	2.19722	14.4257	0.351196	3.4012	0.557906	D44	0	Non-SOE	40.19	3	27	1
40	2023		0.84125	0.694215																		14	1
42	2005	0.0760097			21.8648	0	0.031961	0.105945	0.243916	0.051609	-0.611877	2.19722	14.2136	0.565676	3.4012	0.502436	K70	0	SOE		8		0
42	2006	0.144633			22.1571	0	0.021859	-0.0770739	0.376124	0.055715	-0.378878	2.19722	14.4468	0.406001	3.4012	0.61768	K70	0	SOE		7		0
42	2007	0.164126			22.405	5.628	0.041692	-0.0419933	0.488287	0.058269	0.302973	2.19722	14.5948	0.355553	3.4012	0.645092	K70	0	SOE		7		0
42	2008	0.209576			22.4368	5.628	0.001247	-0.0574442	0.640353	0.070322	0.052096	2.19722	14.1788	0.471113	3.4012	0.686198	K70	0	SOE		5		0
42	2009	0.255786			22.5921		0.044449	0.146151	0.516519	0.069201	0.791309	2.30259	14.3944	0.424134	3.4012	0.680323	K70	0	SOE		7		0
42	2010	0.213655			22.6387		0.05456	-0.027151	0.544543	0.065139	-0.290771	2.77259	14.548	0.353808	3.4012	0.648746	K70	0	SOE		8		0
42	2011	0.223931			22.69		0.045789	-0.0165666	0.584668	0.075767	0.32436	2.77259	14.6285	0.374971	3.4012	0.646232	K70	0	SOE		7		0
42	2012	0.140955			22.7404		0.056134	0.0483403	0.598872	0.094661	0.407689	2.30259	14.5302	0.40545	3.4012	0.613915	K70	0	SOE		8		0
42	2013	0.136675			22.8025	2.4395	0.052273	0.020724	0.702179	0.105455	-0.179849	2.63906	14.5274	0.319404	3.4012	0.616542	K70	0	Non-SOE		7		0
42	2014	0.305748			23.5081	2.4686	0.025263	-0.100339	0.818464	0.107361	0.370459	2.30259	15.1759	0.308635	3.4012	0.796201	K70	0	Non-SOE	31.99	7		0
42	2015	0.348075			23.9269	4.0543	0.019584	-0.034394	0.723326	0.137369	0.664409	2.19722	15.8615	0.369542	3.4012	0.771898	K70	0	Non-SOE	36.84	8		0
42	2016	0.397483			24.0961	4.0561	0.008238	0.0599563	0.661778	0.122941	0.607773	2.19722	16.1363	0.331298	3.4012	0.799012	K70	0	Non-SOE	11.49			0
42	2017	0.293206			24.4988	4.512	0.016732	-0.118846	0.680183	0.127897	0.06635	2.3979	16.0297	0.402942	3.4012	0.842186	K70	0	Non-SOE	6.07	9		0
42	2018	0.321068			24.553	4.7025	0.009255	0.06518	0.587162	0.13228	-0.082286	2.19722	16.391	0.233147	3.4012	0.833525	K70	0	Non-SOE	8.05	9		0
42	2020	0.105023	0.836735	0	24.5175	4.5056	0.003571	0.0276239	0.719094	0.140552	0.482985	2.30259	16.3721	0.37578	3.4012	0.815569	K70	0	Non-SOE	24.16	8		0
42	2021	0.0923006	0.8664	0.901308	24.4475	3.5647	0.001521	0.00347241	0.712666	0.112144	-0.18892	2.07944	16.313	0.412776	3.4012	0.801428	K70	0	Non-SOE	34.18	8		1
42	2022		0.931429	0.957336															Non-SOE	22.81	8		1
42	2023		0.83045	0															Non-SOE	29.26	9	1	1
43	2005	0.11945			21.1124	0	0.068176	0.0544319	0.560158	0.051722	0.542178	2.19722	13.8451	0.603915	3.4012	0.669629	S90	0	SOE	37.05	7		0
43	2006	0.0876474			21.5007	4.0291	0.069805	-0.179294	0.526601	0.061051	0.03042	2.19722	14.1732	0.752563	3.4012	0.73713	S90	0	SOE	40.62	8		0
43	2007	0.0670326			22.1062	9.3222	0.086104	-0.0663548	0.607004	0.056452	0.605833	2.19722	14.6175	0.509199	3.4012	0.560218	S90	0	SOE	40.35	8		0
43	2008	0.0244666			22.2842	9.2529	0.005427	-0.0700657	0.677642	0.053254	-0.205823	2.19722	14.8088	0.509418	3.4012	0.633892	S90	0	SOE	26.73	7		0
43	2009	0.225728			22.5868	9.2149	0.016003	0.0830831	0.566574	0.063153	-0.025106	2.19722	14.8724	0.302116	3.4012	0.677765	S90	0	SOE		7		0
43	2010	0.192213			22.7955	9.2149	0.041077	-0.0273783	0.51046	0.065139	1.2374	2.19722	15.0774	0.485659	3.4012	0.70257	K70	0	SOE		7		0
43	2011	0.188713			23.1289	9.2149	0.052639	-0.0575688	0.491387	0.075767	-0.054453	2.19722	15.2493	0.339836	3.4012	0.693301	K70	0	SOE		8		0
43	2012	0.199005			23.3923	5.5875	0.034141	-0.0502124	0.463238	0.094661	0.12936	2.19722	15.5813	0.396861	3.4012	0.720261	K70	0	SOE	18.76	8		1
43	2013	0.170467			23.5978	5.5875	0.031074	-0.0773275	0.51949	0.105455	0.487238	2.48491	15.452	0.442264	3.4012	0.767877	K70	0	SOE	18.96	8		1
43	2014	0.137752			23.7224	5.5875	0.025387	-0.133306	0.558877	0.107361	0.000268	2.19722	15.6504	0.493429	3.4012	0.79297	K70	0	SOE	23.28	8		1
43	2015	0.180915			23.8536	5.5875	0.017263	0.0235585	0.470353	0.137369	-0.113629	2.3979	15.7507	0.497491	3.4012	0.794793	K70	0	SOE	11.97	7		1
43	2016	0.162474			23.8021	5.5875	0.006156	0.10755	0.322343	0.122941	0.145673	2.48491	15.2506	0.403391	3.4012	0.78246	K70	0	SOE	19.69	6		1
43	2017	0.179778			23.6737	5.5875	-0.0017	0.134064	0.301225	0.127897	-0.067882	2.56495	15.2548	0.208136	3.4012	0.759415	K70	0	SOE	15.04	4		1
43	2018	0.0692924			23.3062	5.5875	0.050942	0.0967887	0.179804	0.13228	0.129321	2.30259	15.2859	0.373499	3.4012	0.630899	K70	0	SOE	6.78	5		1
45	2000		0	0															SOE		4		0
45	2005	0.0701519			20.3075	0	0.046139	0.0328884	0.521979	0.093983	-0.125632	1.79176	13.8528	0.361306	3.4012	0.327173	C17	0	SOE	41.67	5		0
45	2006	0.0685856			20.3082	0	0.019959	0.0710225	0.604917	0.096158	0.417598	1.79176	13.8059	0.333422	3.4012	0.331581	C17	0	SOE	36.78	5		0
45	2007	0.06054			20.3384	0	0.017839	0.0354315	0.332197	0.088899	-0.119675	1.94591	13.8518	0.449522	3.4012	0.345222	C17	0	SOE	35.07	2		0
45	2008	0.0536146			20.1537	0	0.070948	0.0548104	0.169826	0.09376	-0.255721	1.94591	14.0916	0.309631	3.4012	0.262577	C17	0	SOE	58.24	3		0
45	2009	0.098997			20.5033	0	0.055564	0.0589856	0.327003	0.09747	0.340296	1.94591	14.2147	0.408108	3.4012	0.385411	C17	0	SOE		4		0
45	2010	0.028404	0.885478	0	21.2273	0	0.033124	0.0343681	0.137409	0.097982	0.306774	2.19722	14.3379	0.319011	3.4012	0.186933	C17	0	SOE		5	0	1
45	2011	0.0307358	0.838145	0.8516	21.3156	0	0.028245	0.0153471	0.31838	0.092182	0.117736	2.19722	14.4022	0.455998	3.4012	0.242557	S90	0	SOE		3	3	1
45	2012	0.0674742	0.856749	0.844412	21.3549	0	-0.04391	-0.0824984	0.580872	0.119097	0.185471	2.19722	14.4574	0.415743	3.4012	0.307152	F51	0	SOE	50.43	1	0	1
45	2013	0.0490821	0.77551	0.86115	21.7712	0	0.019957	-0.0654775	0.379435	0.128271	0.338397	2.56495	14.5003	0.361067	3.4012	0.194236	F51	0	SOE	54.49	3	5	1
45	2014	0.0687839	0.782609	0.666667	21.761	0	-0.040035	-0.017253	0.373932	0.109728	0.070599	2.19722	14.5207	0.238344	3.4012	0.221956	F51	0	SOE	56.1	2	2	1
45	2015	0.0861213	0.875	0.72	21.8116	0	0.002903	0.0133308	0.37004	0.088109	0.013043	2.30259	14.2844	0.218748	3.4012	0.267673	C39	1	SOE	58.5	4	1	1
45	2016	0.0499466	0.867347	0.905325	22.139	0	-0.024621	-0.0134151	0.244456	0.064181	-0.02327	2.07944	14.3648	0.135894	3.4012	0.164936	C39	1	SOE	58.33	4	4	1
45	2017	0.0314741	0.89225	0.858131	22.1573	0	0.017717	-0.00679705	0.22207	0.064068	0.231468	2.56495	14.3165	0.191219	3.4012	0.160336	C39	1	SOE	53.1	3	11	1
45	2018		0.771605	0.781065															SOE	50.61		16	1
45	2019		0.901662	0.809573															SOE	51.79		9	1
45	2020		0.876586	0.871972															SOE	53.51	3	11	1
45	2021	0.0678449	0.931002	0.882808	22.4411	0	0.01425	-0.000796215	0.565107	0.1709	0.087618	2.48491	15.29	0.447918	3.4012	0.288691	C39	1	SOE	57.13	5	10	1
45	2022	0.0584716	0.9375	0.864197	22.4491	0	0.019997	0.0872755	0.498238	0.196481	0.237271	2.30259	15.241	0.38738	3.4012	0.282367	C39	1	SOE	47.32	8	10	1
45	2023	0.078064	0.907955	0.666667	22.4549	0	0.022568	0.0327031	0.496015	0.185961	0.085162	2.48491	14.9683	0.333947	3.4012	0.272204	C39	1	SOE	55.38	8	1	1
46	2002		0.5	0															Non-SOE	53.56	7		0
46	2004		0.5	0.5															Non-SOE	38.04	7		0
46	2005		0	0															Non-SOE	24.42	7		0
46	2007		0	0															Non-SOE	41.43	9		0
46	2009		0.6912	0.611111															Non-SOE	12.01	9	1	1
46	2010		0.701814	0.685121															Non-SOE	44.06	7	3	1
46	2011		0.444444	0.700692															Non-SOE		8	3	1
46	2012		0.56	0															Non-SOE		9	5	1
46	2013		0.752066	0.791111															Non-SOE		9	5	1
46	2014		0.816326	0.666667															Non-SOE	18.2	9	3	1
46	2015		0.876953	0.777778															Non-SOE	6.07	10	7	1
46	2016		0.876171	0.846881															Non-SOE	9.82	10	8	1
46	2020		0.903047	0.882812															Non-SOE	10.95	6	71	1
46	2021		0.709136	0.777778															Non-SOE	30.43	6	66	1
46	2022		0.852538	0															Non-SOE	29.34	6	37	1
48	2005	0.0961471			20.8161	7.364	0.008036	0.0901109	0.579183	0.257837	-0.193839	2.3979	13.0815	0.617194	3.4012	0.894275	C13	0	Non-SOE	15.35	4		0
48	2006	0.0874688			20.5892	2.636	-0.095794	0.0418764	0.703627	0.262314	-0.051865	2.3979	13.0815	0.548978	3.4012	1.01602	C13	0	Non-SOE	15.73	1		0
48	2007	0.285051			20.8465	7.364	0.030072	0.121546	0.6141	0.213648	0.141114	2.3979	13.0815	0.426276	3.4012	1.01602	C13	0	Non-SOE	13.79	3		0
48	2008	0.401683			20.9513	7.364	0.035004	0.128266	0.647624	0.201116	0.103105	2.3979	13.0815	0.321051	3.4012	1.01602	C13	0	Non-SOE	12.88	5		0
48	2009	0.218313			20.5795	2.636	0.055854	0.23689	0.551465	0.250823	0.523766	2.3979	13.487	0.315221	3.4012	1.00044	C13	0	Non-SOE		3		0
48	2010	0.180933			20.4883	7.364	-0.030335	0.0530903	0.532079	0.224819	-0.18762	2.3979	14.0144	0.316937	3.4012	1.01602	C13	0	Non-SOE		5		1
48	2011	0.126304			20.9553	2.636	0.223336	0.0237221	0.319985	0.20141	0.144192	2.3979	14.0466	0.185316	3.4012	0.648379	C13	0	Non-SOE		7		1
48	2012	0.126603	0	0.375	20.9153	14.46	0.024476	-0.0207717	0.372638	0.46799	0.09292	2.83321	14.4981	0.209312	3.4012	0.592418	C13	0	Non-SOE	15.44	3	2	1
48	2013	0.149387	0	0	21.0089	10.544	-0.007818	-0.0571214	0.519945	0.394242	0.077031	2.3979	14.587	0.235192	3.4012	0.636463	C13	0	Non-SOE	13.37	3	7	1
48	2014	0.275484	0.44898	0	21.4078	15.816	0.072533	0.248478	0.424785	0.405565	0.369964	2.48491	15.4739	0.11574	3.4012	0.695063	C13	0	Non-SOE	12.24	6	9	1
48	2015	0.140599	0	0	21.3864	11.416	0.106927	0.159754	0.281121	0.275298	0.073496	2.63906	15.2934	0.0842498	3.4012	0.58659	C13	0	Non-SOE	10.76	6	9	1
48	2016	0.121975	0	0	21.3961	17.91	0.003079	-0.179294	0.544263	0.302717	-0.321799	2.3979	15.0666	0.152489	3.4012	0.578484	C13	0	Non-SOE	11.95		9	1
48	2017	0.409518	0.889917	0	22.0855	11.94	-0.047321	0.0841835	0.569286	0.300621	-0.007441	2.3979	15.9057	0.239696	3.4012	0.818492	C13	0	Non-SOE	24.19	4	7	1
48	2018		0.921481	0.92562															Non-SOE	18.94		5	1
48	2020	0.140097			23.0162	2.727	0.107197	0.182361	0.317448	0.154963	-0.172244	2.56495	16.103	0.117655	3.4012	0.719174	C13	0	Non-SOE	24.88	10	5	1
48	2021	0.0471571	0.950625	0.875	23.4201	7.289	0.032227	0.178035	0.505265	0.165711	-0.208775	2.48491	15.8155	0.0954933	3.4012	0.827464	C13	0	Non-SOE	48.38	10	3	1
48	2022	0.0858503	0.8448	0.920635	23.5875	6.792	0.049189	0.0582327	0.622607	0.271983	0.861153	2.63906	15.6446	0.0928857	3.4012	0.848175	C13	0	Non-SOE	34.77	10	2	1
48	2023	0.0438264	0.601562	0	23.2188	5.712	0.118498	-0.0341899	0.735862	0.249662	1.071	2.3979	15.6136	0.225905	3.4012	0.677847	C13	0	Non-SOE	18.6	9	0	1
49	2004		0.628099	0															SOE	44.62	1		0
49	2005	0.466269	0.833333	0.625	20.2109	23.9496	0.044221	0.0336826	0.276317	0.107499	2.79565	2.19722	13.2113	0.126975	3.3673	0.643976	C38	1	SOE	52.58	3		0
49	2006	0.401567	0.80125	0.746914	20.2285	23.9496	0.047404	0.0568404	0.347948	0.100074	0.285602	2.19722	13.3047	0.19189	3.3673	0.597285	C38	1	SOE	49.69	3		0
49	2007	0.404414	0.760816	0.854671	20.3032	23.8935	0.007789	-0.0366239	0.345358	0.121707	-0.122854	2.19722	13.4074	0.302241	3.3673	0.674799	C38	1	SOE	42.65	1		0
49	2008	0.444024	0.816	0.760816	20.2319	23.8935	-0.002386	0.218492	0.380694	0.119708	0.039689	2.19722	13.323	0.167499	3.3673	0.653792	C38	1	SOE	38.69	1	0	1
49	2009	0.475031	0.804734	0.82716	20.2996	24.7205	-0.062425	0.204193	0.294827	0.150117	0.155946	2.19722	13.2606	0.178291	3.3673	0.734349	C38	1	SOE		1	6	1
49	2010	0.456184	0.857208	0.763705	20.5611	23.8385	0.11651	0.0914699	0.263112	0.144083	0.436244	2.19722	14.112	0.108242	3.3673	0.672747	C38	1	SOE		4	21	1
49	2011	0.454215	0.892147	0.826982	21.0734	23.8385	0.138379	-0.00659655	0.234449	0.144235	0.706906	2.19722	14.7207	0.135101	3.3673	0.698867	C38	1	SOE	59.22	7	33	1
49	2012	0.516731	0.862949	0.877551	21.3445	23.1819	0.104086	0.18382	0.160247	0.143716	0.422429	2.19722	14.5343	0.151073	3.3673	0.750595	C38	1	SOE	61.02	8	57	1
49	2013	0.483374	0.905037	0.885331	21.9385	22.3832	0.105129	0.0163429	0.192198	0.125643	0.377834	2.56495	15.7193	0.223026	3.3673	0.806481	C38	1	SOE	63.15	8	115	1
49	2014	0.346681	0.946838	0.873346	22.2656	22.1627	0.077766	0.0318248	0.187047	0.124451	0.451357	2.48491	16.0759	0.44431	3.3673	0.803558	C38	1	SOE	61.31	8	143	1
49	2015	0.477255	0.931558	0.940607	21.9478	22.1627	0.076278	0.188048	0.248465	0.110329	0.319987	2.30259	14.9443	0.112309	3.3673	0.647971	C38	1	SOE	66.57	8	185	1
49	2016		0.909778	0.896446															SOE	69.31	8	382	1
49	2017		0.885185	0.897881															SOE	69.75	8	501	1
49	2018	0.502447	0.923916	0.884823	22.9005	22.1627	0.063939	0.0138481	0.367222	0.129263	0.381489	2.19722	14.8695	0.207605	3.3673	0.743297	C38	1	SOE	71.05	8	551	1
49	2019	0.478537	0.948047	0.919956	22.8946	21.952	0.076152	0.181818	0.327872	0.129515	0.069189	2.48491	15.2588	0.177838	3.3673	0.673751	C38	1	SOE	71.58	9	461	1
49	2020	0.493396	0.956471	0.959446	22.9248	21.952	0.083133	0.141843	0.290586	0.123272	0.051789	2.30259	15.4879	0.11087	3.3673	0.687771	C38	1	SOE	67.34	10	359	1
49	2021	0.477089	0.948461	0.943723	23.1007	0	0.079954	0.0445776	0.318785	0.088094	0.003765	2.3979	15.5845	0.18676	3.3673	0.681789	C38	1	SOE	61.5	10	294	1
49	2022	0.339283	0.950961	0.988047	23.2502	2.293	0.07319	0.0312384	0.388591	0.081981	0.117009	2.19722	15.5353	0.349911	3.3673	0.662442	C38	1	SOE	62.56	9	112	1
49	2023	0.306773	0.891121	0.845361	23.5267	2.32	0.035204	0.175848	0.333747	0.081756	-0.067323	2.19722	14.9887	0.361366	3.3673	0.613504	C38	1	SOE	57.73	9	78	1
50	1995		0	0															SOE
50	2001		0	0															SOE	30.5	3		0
50	2005	0.136807			21.0093	22.5575	0.039906	0.0771712	0.583015	0.060387	0.02947	2.19722	14.4452	0.425849	3.66356	0.407777	C39	1	SOE	41.25	6		0
50	2006	0.180609			21.1619	19.8325	0.06585	0.14156	0.477216	0.069866	0.37072	2.19722	14.7469	0.501648	3.66356	0.440434	C39	1	SOE	35.12	7		0
50	2007	0.087668			22.266	19.0281	0.025494	0.0252365	0.176886	0.074003	0.140808	2.19722	14.6931	0.712272	3.66356	0.513285	C39	1	SOE		8		0
50	2008	0.0787441	0.660792	0	22.3373	18.8867	-0.014651	0.0444926	0.812003	0.083039	-0.201695	2.19722	14.4782	0.740219	3.66356	0.602524	C39	1	SOE		6	10	1
50	2009	0.0844995	0.821027	0.489653	22.5914	18.8091	-0.053899	0.0673368	0.570424	0.095821	0.591603	2.19722	14.4797	0.701564	3.66356	0.675933	C39	1	SOE		7	16	1
50	2010	0.140808	0.702661	0.835789	22.7991	27.5548	0.019464	0.0445896	0.688973	0.109239	0.576943	2.07944	14.9427	0.596576	3.66356	0.687552	C39	1	SOE		10	40	1
50	2011	0.12707	0.727648	0.735731	22.8092	18.8091	0.032132	0.0661881	0.62291	0.115269	0.336041	1.94591	15.5235	0.543824	3.66356	0.6375	C39	1	SOE		10	154	1
50	2012	0.122987	0.802775	0.766789	22.7778	11.405	0.017065	0.104694	0.631089	0.112226	-0.06098	1.94591	15.3965	0.514178	3.66356	0.608351	C39	1	SOE	36.5	10	295	1
50	2013	0.180412	0.81419	0.834397	22.7998	11.405	0.03619	0.178229	0.564248	0.103761	0.042883	2.48491	15.6417	0.423426	3.66356	0.588088	C39	1	SOE	30	10	499	1
50	2014	0.180157	0.804021	0.845446	23.4764	6.44	0.049973	0.0883023	0.594148	0.094565	1.06275	2.19722	15.7265	0.212721	3.66356	0.454445	C39	1	SOE	28	10	1314	1
50	2015	0.195693	0.807012	0.746151	23.7973	19.5183	0.029773	0.206165	0.38063	0.088109	0.129542	2.30259	15.7643	0.195696	3.66356	0.387465	C39	1	SOE	23	10	1518	1
50	2016	0.194896	0.838487	0.782995	23.7996	5.9454	0.026285	0.0452323	0.339042	0.064181	0.019635	2.56495	15.7965	0.162871	3.66356	0.365342	C39	1	SOE	31.52		1518	1
50	2017	0.173953	0.859109	0.796461	24.1128	5.9454	0.031451	0.0647911	0.277382	0.064068	0.305096	2.3979	15.8048	0.440785	3.66356	0.511848	C39	1	SOE	33.41	9	1518	1
50	2018	0.128732	0.892812	0.830359	24.8182	4.5769	0.017143	0.0593837	0.539248	0.058692	1.06327	2.3979	15.6827	0.442748	3.66356	0.566855	C39	1	SOE	41.08	9	1518	1
50	2019	0.123136	0.920579	0.870241	24.9046	4.5769	0.013218	0.0727362	0.482566	0.20359	0.047401	2.19722	15.7198	0.495996	3.66356	0.591951	C39	1	SOE	39.76	9	1518	1
50	2020	0.104811	0.918419	0.876147	25.0213	0.9844	0.021215	0.0907705	0.410201	0.192355	-0.034649	2.3979	15.7427	0.472934	3.66356	0.543647	C39	1	SOE	35.94	9	1518	1
50	2021	0.0989876	0.921958	0.902526	25.1107	0	0.020033	0.062823	0.34801	0.1709	0.088821	2.77259	15.7607	0.43461	3.66356	0.566435	C39	1	SOE	31.56	9	1518	1
50	2022	0.0993282	0.933794	0.986828	25.1176	0	0.001376	0.0483101	0.344249	0.196481	-0.011993	2.83321	15.8027	0.407362	3.66356	0.626341	C39	1	SOE	25.4	8	1518	1
50	2023		0.901812	0.941512															SOE	29.33	7	730	1
55	1999		0.816326	0															Non-SOE				0
55	2000		0.863905	0.693878															Non-SOE		5		0
55	2001		0.920415	0.859375															Non-SOE	33.5	7		0
55	2002		0.842975	0.887574															Non-SOE		4		0
55	2003		0.893516	0.722222															Non-SOE		4		0
55	2004		0.951919	0.847645															Non-SOE	26.91	4		0
55	2005	0.248171	0.929075	0.946877	20.9067	3.0364	-0.047858	-0.0223507	0.460589	0.182883	-0.027391	1.94591	13.8311	0.563799	3.4012	0.648528	C33	0	Non-SOE	24.24	3		0
55	2006	0.197639	0.926593	0.946788	20.8411	2.5516	0.006179	0.0722854	0.505168	0.181499	0.106941	1.79176	13.7392	0.605806	3.4012	0.61824	C33	0	Non-SOE		4		0
55	2007	0.181469	0.946507	0.931588	20.9985	1.875	0.01878	0.0621879	0.293562	0.390259	-0.046341	1.94591	13.9799	0.54723	3.4012	0.503713	C33	0	Non-SOE	21.95	3		0
55	2008	0.21094	0.918277	0.951698	21.0566	1.638	0.014173	0.0165479	0.300928	0.671312	0.225653	2.19722	14.1961	0.531574	3.4012	0.550492	C33	0	Non-SOE	30.02	4	9	0
55	2009	0.207231	0.932595	0.911867	21.1172	1.581	0.025665	0.0314934	0.309021	0.60993	0.163445	1.94591	14.0353	0.481518	3.4012	0.518206	C33	0	Non-SOE		4	12	1
55	2010	0.203432	0.907405	0.902099	21.412	1.3961	0.027799	-0.0156629	0.261576	0.733114	0.272683	1.94591	14.281	0.442669	3.4012	0.450407	C33	0	Non-SOE		4	44	1
55	2011	0.22574	0.850922	0.872345	21.4949	1.3635	0.028586	-0.0263694	0.264036	0.743444	0.160804	2.07944	14.5772	0.382688	3.4012	0.46746	C33	0	Non-SOE		4	63	1
55	2012	0.279391	0.938182	0.918301	21.5682	1.3635	0.002869	0.0254584	0.26234	0.151283	0.036422	1.94591	14.6729	0.155599	3.4012	0.502397	C33	0	Non-SOE		5	58	1
55	2013	0.325507	0.916735	0.926405	21.6786	1.3635	0.03304	0.0602197	0.342931	0.175088	0.250175	1.94591	14.7725	0.266718	3.4012	0.5322	C33	0	Non-SOE		6	69	1
55	2014	0.282484	0.891203	0.913536	22.0215	1.3635	0.029602	-0.152317	0.40193	0.178236	0.109122	2.19722	15.0568	0.465671	3.4012	0.644927	C33	0	Non-SOE	23.02	7	40	1
55	2015	0.291597	0.931722	0.920351	22.2193	1.3635	0.016788	-0.0806683	0.405282	0.180194	0.31581	2.07944	15.108	0.462717	3.4012	0.701165	C33	0	Non-SOE	24.12	7	52	1
55	2016	0.312133	0.92038	0.93945	22.6383	1.308	0.116608	0.0686185	0.367971	0.137122	0.648273	2.07944	15.1088	0.337404	3.4012	0.660779	C33	0	Non-SOE	37.47	9	62	1
55	2017	0.216993	0.73257	0.874711	22.7548	1.308	0.159729	0.0731544	0.168873	0.147256	-0.298867	2.19722	15.301	0.344234	3.4012	0.575245	C33	0	Non-SOE	20.82	8	76	1
55	2018	0.17132	0.764681	0.793119	23.0897	1.512	0.223336	0.0363175	0.103827	0.12753	0.034338	1.94591	15.2035	0.2566	3.4012	0.512594	C33	0	Non-SOE	18.54	8	49	1
55	2019	0.167628	0.926935	0.86157	23.1542	1.533	0.031483	-0.000464806	0.106513	0.077487	-0.014082	1.94591	15.2955	0.207065	3.4012	0.53991	C33	0	Non-SOE	20.71	7	61	1
55	2020	0.180941	0.880997	0.866736	23.197	1.6305	0.03286	0.0462388	0.111318	0.093675	-0.008801	2.19722	15.2958	0.334555	3.4012	0.540957	C33	0	Non-SOE	18.13	7	48	1
55	2021	0.178924	0.867125	0.803809	23.2297	1.6665	0.01878	-0.00517279	0.113911	0.214974	0.194149	1.94591	15.3267	0.392942	3.4012	0.543997	C33	0	Non-SOE	16.59	7	48	1
55	2022	0.192572	0.941845	0.97895	23.2684	1.6665	0.022886	0.0173565	0.106499	0.204642	0.081302	1.94591	15.3309	0.372825	3.4012	0.543327	C33	0	Non-SOE	19.94	8	41	1
55	2023	0.21251	0.86481	0.64	23.3168	1.6665	0.021205	0.0224084	0.102902	0.179803	0.115735	2.30259	15.2069	0.39066	3.4012	0.548846	C33	0	Non-SOE	15.42	8	7	1
56	2005	0.102465			20.4067	10.79	0.029075	0.0783461	0.748294	0.083703	1.18004	1.94591	13.3535	0.570838	3.43399	0.705693	F52	0	SOE		3		0
56	2006	0.416769			20.4229	0	-0.049558	0.0372421	0.818464	0.089943	-0.611877	1.94591	13.3375	0.0641147	3.43399	0.78888	F52	0	Non-SOE		2		0
56	2007	0.289541			20.7579	0	0.058466	-0.179294	0.818464	0.090192	-0.400443	2.07944	13.1867	0.32854	3.43399	0.808284	F52	0	Non-SOE		3		0
56	2008	0.268961			20.842	0	-0.046126	-0.136832	0.818464	0.107248	-0.364754	2.07944	13.5725	0.435807	3.43399	0.868018	F52	0	Non-SOE		2		0
56	2009	0.424804			21.096	6.713	-0.010501	-0.01975	0.818464	0.086351	-0.161137	2.07944	13.2537	0.197482	3.43399	0.906939	F52	0	Non-SOE		2		0
56	2010	0.0502939			21.1555	0	-0.190392	-0.179294	0.818464	0.065139	-0.19309	2.63906	13.6146	0.789576	3.43399	1.01602	K70	0	Non-SOE		1		0
56	2011	0.0504226			21.1556	0.2379	-0.138262	-0.0983996	0.818464	0.075767	0.062897	2.07944	14.9811	0.63717	3.43399	1.01602	K70	0	Non-SOE		1		0
56	2012	0.203703			21.4196	0.3429	-0.009076	-0.0729742	0.818464	0.094661	3.03789	2.07944	14.9217	0.702887	3.43399	1.01602	K70	0	Non-SOE		1		0
56	2013	0.04572			22.7778	0.5221	0.223336	-0.0516787	0.024618	0.105455	-0.562245	2.30259	15.2496	0.420994	3.43399	0.555532	K70	0	Non-SOE		7		0
56	2014	0.0223812			22.7866	0.0167	-0.069256	-0.0478883	0.024618	0.107361	1.80336	2.07944	15.4352	0.436956	3.43399	0.628363	K70	0	Non-SOE	34.14	2		0
56	2015	0.0156716			22.8022	0.1397	0.004833	0.0185067	0.024618	0.137369	1.71166	2.30259	15.1423	0.372496	3.43399	0.374701	K70	0	Non-SOE	44.7	4		0
56	2016	0.00964789			23.0879	0	0.012493	0.0027046	0.024618	0.122941	0.214515	2.48491	15.4254	0.63032	3.43399	0.482337	K70	0	Non-SOE	47.17	2		0
56	2017	0.010973			23.3744	0.0183	0.016887	0.0237185	0.024618	0.127897	1.15527	2.19722	15.4054	0.656822	3.43399	0.591611	K70	0	Non-SOE	40.09			0
56	2018	0.0206315			23.3076	0	0.008382	0.0146009	0.024618	0.13228	0.351487	2.48491	15.4359	0.545627	3.43399	0.561924	K70	0	Non-SOE	28.47	2		0
56	2019	0.0184232	0.805293	0.805293	23.2455	23.2876	0.005933	0.0241621	0.024618	0.558435	-0.000155	2.3979	15.1814	0.558938	3.43399	0.554071	L72	0	Non-SOE	35.26	4		0
56	2020	0.0197731			23.1877	0	-0.026327	0.0404374	0.024618	0.647243	-0.277391	2.19722	15.3914	0.177576	3.43399	0.588872	L72	0	Non-SOE	28.46	4		0
56	2021	0.0163341			23.1144	0	-0.110917	0.037376	0.024618	0.65084	0.100157	2.19722	15.4186	0.112345	3.43399	0.690232	L72	0	Non-SOE	38.59	4		0
58	1998		0	0															SOE
58	1999		0.375	0															SOE				0
58	2000		0	0															SOE		6		0
58	2001		0	0															SOE	58.5	5		0
58	2002		0	0															SOE	63.75	9		0
58	2005	0.226639	0.666667	0	21.9641	17.4826	-0.066676	0.0550501	0.456243	0.060387	-0.29836	2.19722	13.9404	0.247386	3.3322	0.520537	C39	1	SOE	48.96	6		0
58	2006	0.27911	0	0.666667	21.8719	16.1724	-0.046316	0.0779067	0.481898	0.069866	0.0495	2.19722	13.9108	0.316025	3.3322	0.518072	C39	1	SOE	53.75	6		0
58	2007	0.0769867			21.2201	16.1724	0.027573	-0.0483786	0.0462298	0.074003	-0.611877	2.19722	13.8499	0.284725	3.3322	0.206745	C39	1	SOE	27.33	6		0
58	2008	0.0929569			21.1803	16.1724	0.03443	0.0492552	0.0405907	1	-0.552786	2.30259	13.912	0.00692957	3.3322	0.159902	L71	0	SOE	12.22	5	3	0
58	2009	0.0837			21.0304	16.1724	-0.212715	0.0552432	0.143733	1	-0.089037	2.19722	14.1091	0	3.3322	0.186105	L71	0	SOE	16.09	3	1	0
58	2010	0.091879			21.106	16.1724	0.044977	0.0746753	0.0430261	1	0.354499	2.56495	14.0619	0	3.3322	0.199613	L71	0	SOE	16.24	4	2	0
58	2011	0.102307			21.2382	16.1724	0.043822	0.0415561	0.0278209	1	0.113303	2.30259	14.3335	0	3.3322	0.209863	L71	0	SOE	21.26		3	0
58	2012	0.101354			21.2776	16.1724	0.032371	-0.026419	0.0263582	0.297205	0.061723	2.19722	14.4163	0	3.3322	0.211593	L72	0	SOE	42.89	1	1	0
58	2013	0.182879			21.4817	16.1777	0.037567	-0.057393	0.0655183	0.328341	0.287944	2.3979	14.5632	0.100124	3.3322	0.327471	L72	0	SOE	52.29	1	7	0
58	2014	0.144071			21.7015	16.1724	0.032817	-0.160894	0.120197	0.364878	0.140595	2.19722	14.6762	0.162534	3.3322	0.437772	L72	0	SOE	43.89	2	15	0
58	2015	0.107218			21.6844	7.2485	0.040941	-0.00476296	0.186768	0.405727	0.08834	2.19722	14.6269	0.393614	3.3322	0.357337	L72	0	SOE	32.97		86	0
58	2017	0.168338			22.6681	17.594	0.04427	0.0725606	0.516762	0.563404	1.94669	2.3979	14.5771	0.292303	3.3322	0.630906	L72	0	SOE	11.19	5	176	0
58	2018	0.138319			22.6873	28.519	0.003335	0.0235233	0.382946	0.570764	-0.189531	2.48491	14.3905	0.2711	3.3322	0.656307	L72	0	SOE	19.13	3	161	1
58	2019	0.0821282	0.794741	0.716049	22.5463	17.594	0.015492	0.0695408	0.401402	0.558435	-0.070096	2.70805	14.1673	0.240607	3.3322	0.594452	L72	0	SOE	10.27	5	165	1
58	2020	0.0619873	0.938209	0.868099	22.4865	17.2622	0.005022	0.0417673	0.410386	0.647243	-0.059979	2.19722	14.317	0.226465	3.3322	0.574448	L72	0	SOE	17.03	4	89	1
58	2021	0.0956947	0.953532	0.9514	22.4518	17.594	0.017242	0.133874	0.348591	0.65084	0.421032	2.3979	14.1667	0.199156	3.3322	0.54314	L72	0	SOE	9.1	6	62	1
58	2022	0.123678	0.949161	0.971165	22.3945	17.5651	0.007315	0.0418301	0.368747	0.687345	-0.083147	2.30259	14.3171	0.255883	3.3322	0.538946	L72	0	SOE	9.87	6	31	1
58	2023	0.111264	0.75	0.77551	22.406	17.5444	0.021282	0.0673678	0.36283	0.628739	0.06576	2.30259	14.879	0.258977	3.3322	0.534449	L72	0	SOE	13.75	6	13	1
59	2003	0.0672519			21.7099	0	0.002254	0.112538	0.713185	0.523505	0.148984	2.19722	11.9264	0.818711	3.29584	0.514617	C25	0	SOE		7		0
59	2006	0.0707131			22.223	23.844	0.02069	0.0647065	0.818464	0.780641	0.336073	2.19722	13.0815	0.758231	3.29584	0.596686	C25	0	SOE		9		0
59	2007		0	0															SOE		9		0
59	2008		0.666667	0															SOE		9		0
59	2010	0.227931	0	0	24.0018		0.016985	0.0558229	0.793465	0.842539	3.03789	2.19722	12.9518	0.638	3.29584	0.750634	C25	0	SOE		9		0
59	2011	0.219458			24.0744	20.456	0.030578	0.112025	0.753299	0.662337	0.569629	2.19722	14.6059	0.587019	3.29584	0.735552	C25	0	SOE		10		0
59	2012	0.122398	0.745562	0	24.2123	20.456	0.00065	-0.0642221	0.762934	0.453083	-0.041226	2.19722	14.6189	0.586427	3.29584	0.774421	C25	0	SOE	12.73	8		0
59	2013	0.0479257	0.913265	0.666667	24.0712	0	-0.005294	0.0640062	0.751343	0.518811	0.154107	2.30259	14.5149	0.71062	3.29584	0.745773	C25	0	SOE	61.98	7	3	0
59	2014	0.0854679	0.777778	0.88	24.2671	6.8152	-0.047146	-0.0105365	0.685169	0.533136	0.057444	2.30259	14.1181	0.628307	3.29584	0.725987	C25	0	SOE	62.97	7	0	0
59	2015	0.0855567	0.96057	0.792899	24.1218	6.3704	0.011238	0.156314	0.610337	0.524638	-0.296639	2.19722	13.9489	0.649756	3.29584	0.691936	C25	0	SOE	59.42	9	5	0
59	2016	0.0802047	0.946502	0.82	24.1691	12.1532	0.060307	0.134643	0.572782	0.521482	-0.058409	1.94591	14.649	0.651725	3.29584	0.646672	C25	0	SOE	55.94	10	13	0
59	2017	0.0691187	0.978042	0.875	24.1562	10.8833	0.062278	0.0957436	0.58266	0.490073	0.158392	2.56495	14.904	0.722005	3.29584	0.591054	C25	0	SOE	61.41	9	16	0
59	2018	0.0926438	0.970727	0.960973	24.2033	0	0.035433	0.0731085	0.545916	0.450955	0.08808	2.30259	15.3235	0.602804	3.29584	0.576934	C25	0	SOE	59.51	10	24	1
59	2019	0.0570074	0.974184	0.939968	24.1029	13.8662	0.033002	0.0927639	0.603694	0.448417	0.079738	2.19722	14.8807	0.655195	3.29584	0.51817	C25	0	SOE	59.03	9	33	1
59	2020	0.0306832	0.981915	0.963611	24.0519	12.3782	0.01205	0.100884	0.559493	0.390583	-0.23154	2.30259	14.8886	0.545705	3.29584	0.494189	C25	0	SOE	56.76	8	39	1
59	2021	0.0634674	0.981817	0.981202	24.1926	12.3782	0.031232	0.0873325	0.51574	0.331232	0.266608	2.48491	14.9356	0.658782	3.29584	0.53655	C25	0	SOE	56.77	9	41	1
59	2022	0.08885	0.965101	0.978454	24.2086	12.3782	0.018285	0.0537558	0.514991	0.282018	0.272612	2.3979	15.1002	0.3908	3.29584	0.537197	C25	0	SOE	53.68	9	34	1
59	2023	0.117812	0.95897	0.930556	24.1855	12.3782	0.002576	0.030426	0.507781	0.337621	-0.059519	2.30259	14.7812	0.63689	3.29584	0.530372	C25	0	SOE	59.6	8	12	1
60	1998		0.5	0															SOE
60	1999		0	0.5															SOE				0
60	2000		0.5	0															SOE		9		0
60	2001		0.21875	0															SOE		7		0
60	2002		0	0.142012															SOE		8		0
60	2003		0.790123	0															SOE	18.43	8		0
60	2004		0.763889	0.666667															SOE	20.76	8		0
60	2005	0.0775712	0.375	0.78125	22.282	0	0.05851	0.097484	0.688178	0.206373	0.194123	2.3979	14.5622	0.752453	3.4012	0.67793	C32	0	SOE	20.3	8		0
60	2006	0.0501839	0.611111	0.59375	22.6971	0	0.190511	0.0151598	0.610875	0.183727	0.472707	2.30259	14.7938	0.808419	3.4012	0.538094	C32	0	SOE	26.08	10		0
60	2007	0.0518471	0.459184	0.444444	22.7944	0	0.163641	0.136979	0.584936	0.211874	0.323207	2.30259	15.0215	0.460631	3.4012	0.525661	C32	0	SOE		9		0
60	2008	0.0517033	0.75	0.459184	22.7927	0	0.050887	0.205782	0.565279	0.228167	-0.098748	2.3979	14.9007	0.504515	3.4012	0.498024	C32	0	SOE	18.16	8	1	0
60	2009	0.0990531	0.863636	0.803324	23.1783	0	0.053104	0.0430672	0.591196	0.213188	0.014702	2.3979	15.5877	0.43518	3.4012	0.594227	C32	0	SOE		9	0	1
60	2010	0.149717	0.838843	0.444444	23.4023	0	0.072469	0.133323	0.514294	0.296819	0.27407	2.3979	15.6121	0.394038	3.4012	0.6138	C32	0	SOE		8	6	1
60	2011	0.0639929	0.753906	0.890306	23.3653	0	0.07644	0.0763546	0.457656	0.281564	0.936871	2.3979	15.5649	0.468894	3.4012	0.525585	C32	0	SOE		9	15	1
60	2012	0.0533652	0.865306	0.547337	23.3675	0	0.037986	0.105663	0.424659	0.298285	-0.012584	2.48491	15.5674	0.46617	3.4012	0.495988	C32	0	SOE		9	17	1
60	2013	0.0522483	0.889129	0.722222	23.3939	0	0.029525	0.0672007	0.408013	0.31723	0.14773	2.56495	15.6257	0.607471	3.4012	0.561427	C32	0	SOE	39.46	9	38	1
60	2014	0.0421941	0.926217	0.886612	23.3776	0	0.038464	0.060455	0.446745	0.297452	0.163673	2.77259	15.5577	0.557628	3.4012	0.540798	C32	0	SOE	31.98	9	32	1
60	2015	0.0352618	0.930612	0.901388	23.4885	0.3421	0.017324	0.0210929	0.433754	0.286617	-0.310741	2.63906	15.4332	0.503372	3.4012	0.503239	C32	0	SOE	43.56	9	48	1
60	2016	0.0468355	0.953993	0.917778	23.5547	0.3421	0.020815	0.0828783	0.421076	0.282696	-0.110923	2.48491	15.4898	0.598907	3.4012	0.515829	C32	0	SOE	31.79	9	53	1
60	2017	0.0462745	0.955964	0.954076	23.6608	0.445	0.061028	0.130864	0.405077	0.251672	0.259476	2.30259	16.2929	0.535116	3.4012	0.448532	C32	0	SOE	36.45	10	72	1
60	2018	0.0516853	0.958561	0.959882	23.694	0.445	0.047405	0.101084	0.418409	0.194869	0.052557	2.48491	15.9492	0.442231	3.4012	0.450591	C32	0	SOE	40.26	9	103	1
60	2019	0.0505029	0.981618	0.962099	23.7349	0.445	0.043759	0.109314	0.439868	0.199814	0.142116	2.30259	16.0535	0.472433	3.4012	0.440773	C32	0	SOE	36.77	8	131	1
60	2020	0.0510222	0.9856	0.974436	23.9157	0.4023	0.049244	0.0658068	0.389648	0.222997	0.325677	2.70805	15.9872	0.335543	3.4012	0.47259	C32	0	SOE	42.18	9	154	1
60	2021	0.0391979	0.987734	0.983819	24.0412	3.372	0.047009	0.0640309	0.36712	0.199351	0.470556	2.30259	16.1739	0.391655	3.4012	0.501386	C32	0	SOE	37.86	9	191	1
60	2022	0.0418687	0.979502	0.988047	24.2092	3.572	0.041003	0.0331002	0.452199	0.176834	0.245004	2.30259	15.9817	0.450052	3.4012	0.531575	C32	0	SOE	40.79	9	99	1
60	2023		0.984688	0.979029															SOE	34.85	9	26	1
61	2005	0.106456			22.2093	0	0.022446	0.0759167	0.554429	0.32328	0.060409	2.56495	13.9561	0.581155	3.4012	0.582472	F51	0	SOE	6.07	9		0
61	2006	0.0569487			22.1631	0	0.020065	0.0820571	0.463702	0.339792	-0.293893	2.56495	14.0327	0.404445	3.4012	0.529593	F51	0	SOE		8		0
61	2007	0.0392081			22.3916	0	0.051227	0.133119	0.322057	0.354046	-0.161587	2.56495	14.4253	0.295706	3.4012	0.561746	F51	0	SOE		8		0
61	2008	0.0247233			22.5405	0	0.021936	0.045304	0.269686	0.395255	-0.102196	2.56495	14.3489	0.474326	3.4012	0.446161	F51	0	SOE		8	1	0
61	2009	0.0172462	0	0	22.6707	0	0.023772	0.0736717	0.221863	0.401417	-0.026595	2.56495	14.3148	0.383981	3.4012	0.50535	F51	0	SOE		8	2	0
61	2010	0.0304422			22.9329	0	0.034658	0.0727858	0.18999	0.50362	0.100217	2.56495	14.4176	0.410741	3.4012	0.585435	F51	0	SOE		8	3	1
61	2011	0.0288617	0.625	0	22.9713	0	0.028139	-0.028817	0.295029	0.375043	0.309932	2.63906	14.5075	0.490656	3.4012	0.564772	F51	0	SOE		7	3	1
61	2012	0.0526352	0.814815	0.734694	23.0857	0	0.010443	0.0268077	0.28486	0.297205	-0.063321	2.56495	14.1215	0.60781	3.4012	0.593047	L72	0	SOE		6	6	1
61	2013	0.0521905	0	0	23.2266	0	0.018903	0.0155606	0.228229	0.328341	0.289336	2.89037	14.49	0.649945	3.4012	0.499835	L72	0	SOE		6	14	1
61	2014	0.0629444			23.3483	0	0.010404	0.0523291	0.223149	0.364878	-0.239961	2.77259	14.554	0.501543	3.4012	0.554065	L72	0	SOE	11.87	6	18	1
61	2015	0.0753082			23.504	0	0.002957	0.0720724	0.20769	0.405727	0.053635	2.70805	14.5931	0.56053	3.4012	0.622803	L72	0	SOE	37.9	5	13	1
61	2016	0.0741164			23.571	0	0.005589	0.0306065	0.136492	0.514166	0.163204	2.89037	14.9725	0.563335	3.4012	0.637762	L72	0	SOE	11.13	6	21	1
61	2017	0.0567985	0.864197	0.75	23.6594	0	0.00339	0.0409571	0.114295	0.563404	0.210983	2.89037	14.9258	0.578286	3.4012	0.659883	L72	0	SOE	17.74	5	22	1
61	2018	0.064998			23.6677	0	0.005297	0.0656549	0.133154	0.570764	-0.058957	2.83321	15.0166	0.551844	3.4012	0.653134	L72	0	SOE	13.4	6	12	1
61	2019	0.0734286	0.693878	0	23.6988	0	0.021081	0.0473489	0.132826	0.558435	0.239311	2.48491	14.6696	0.483688	3.4012	0.649514	L72	0	SOE	10.52	8	39	1
61	2020	0.0486494	0.625	0	23.6888	0	0.022669	0.0360281	0.138544	0.647243	0.112685	2.56495	14.6791	0.499954	3.4012	0.634451	L72	0	SOE	11.58	8	42	1
61	2021	0.049736	0.694215	0.722222	23.7519	0	0.024733	0.0601172	0.141173	0.65084	0.2891	2.63906	14.7204	0.459561	3.4012	0.638294	L72	0	SOE	23.49	8	38	1
61	2022	0.0641889	0.9432	0.9	23.7672	0	0.015716	0.0407979	0.143171	0.687345	0.063878	2.89037	15.0529	0.458296	3.4012	0.641841	L72	0	SOE	27.22	9	18	1
61	2023	0.0739353	0.906868	0.814745	23.7812	0	0.028316	0.0473051	0.144292	0.628739	0.261062	2.83321	15.0076	0.467847	3.4012	0.62812	L72	0	SOE	24.48	8	11	1
62	2005	0.280307			21.7083	28.519	0.010505	-0.0240138	0.372491	1	0.332359	2.19722	13.0541	0.173071	3.4012	0.477468	L71	0	Non-SOE	61.63	7		0
62	2006	0.220821			21.6322	28.519	0.023912	0.00837065	0.342124	1	-0.213774	2.19722	13.3383	0.180751	3.4012	0.424918	L71	0	Non-SOE	74.74	7		0
62	2007	0.222943	0.890556	0	21.7475	24.1133	0.023192	0.0340889	0.179997	1	0.094472	2.07944	12.6195	0.0516992	3.4012	0.347281	L71	0	Non-SOE	71.58	7		0
62	2008	0.261159			21.4409	28.519	0.013205	0.0408857	0.156585	1	-0.221062	2.19722	13.7102	0	3.4012	0.332836	L71	0	Non-SOE	80.16	6	1	0
62	2009	0.0588084			21.7345	28.519	0.06356	0.121691	0.118881	1	0.224117	2.19722	13.8643	0.492775	3.4012	0.383852	L71	0	Non-SOE		8	6	0
62	2010	0.0519034	0.5	0	22.0651	0	0.053835	-0.179294	0.306154	1	-0.611877	2.19722	13.8451	0.670185	3.4012	0.531336	L71	0	Non-SOE		7	9	0
62	2011	0.177649	0.5	0	22.2631	28.519	0.011673	-0.0629313	0.43072	1	0.529437	2.19722	14.3199	0.5914	3.4012	0.620521	L71	0	Non-SOE		6	16	0
62	2012	0.275065	0.666667	0	22.3323	28.519	0.05856	0.0263835	0.385939	0.297205	1.2814	2.77259	14.601	0.444235	3.4012	0.679874	L72	0	Non-SOE	26.61	6	22	0
62	2013	0.391637			22.3071	28.519	0.082264	0.214686	0.461215	0.328341	0.331547	2.19722	14.7788	0.22628	3.4012	0.588971	L72	0	Non-SOE	22.24	6	23	0
62	2014	0.160105			22.121	28.519	0.105712	0.0613146	0.227351	0.364878	0.285407	2.3979	14.8783	0.359089	3.4012	0.411927	L72	0	Non-SOE	22.92	6	26	1
62	2015	0.100406	0.937618	0.930748	22.545	22.7435	0.073072	0.026143	0.183377	0.405727	-0.237846	2.3979	15.0588	0.43533	3.4012	0.404929	L72	0	Non-SOE	35.19	6	23	1
62	2016	0.0996138	0.375	0	22.6581	28.519	0.06712	-0.0533516	0.217312	0.514166	1.72643	2.3979	15.3893	0.566488	3.4012	0.410328	L72	0	Non-SOE	62.77	8	34	1
62	2017	0.0801705	0.65625	0.880907	22.871	28.519	0.058976	0.0502732	0.189342	0.122191	0.49657	2.19722	15.4828	0.594858	3.4012	0.477586	F51	0	Non-SOE	35.67	7	29	1
62	2018	0.0609196	0.867347	0	23.0556	28.519	0.080865	-0.00252456	0.202919	0.113632	0.422016	2.70805	15.3737	0.671643	3.4012	0.500546	F51	0	Non-SOE	36.02	7	26	1
62	2019	0.0981589			23.1525	28.519	0.066251	0.0611925	0.17305	0.12117	0.216579	2.19722	15.3737	0.63572	3.4012	0.496825	F51	0	Non-SOE	35.47	7	19	1
62	2020	0.0650134			23.2281	28.519	0.061017	-0.0392631	0.145444	0.134233	0.137629	2.19722	15.5507	0.729096	3.4012	0.50159	F51	0	Non-SOE	38.7	7	12	1
62	2021	0.0574186	0.887574	0.653061	23.4812	27.7843	0.074457	-0.0590853	0.204878	0.153306	0.398604	2.19722	15.6032	0.731786	3.4012	0.568913	F51	0	Non-SOE	32.65	8	7	1
62	2022	0.0469458	0.914127	0.857143	23.5183	28.519	0.067208	0.13908	0.188273	0.175152	0.048191	2.30259	15.6793	0.641095	3.4012	0.52189	F51	0	Non-SOE	33.29	8	3	1
62	2023	0.0662693	0.90625	0.885	23.5994	28.519	0.032448	-0.00420293	0.161913	0.176661	-0.139824	2.19722	15.3556	0.759443	3.4012	0.548013	F51	0	Non-SOE	37.57	8	1	1
63	1998		0.75	0															Non-SOE
63	1999		0.958302	0															Non-SOE				0
63	2000		0.942825	0.940972															Non-SOE		10		0
63	2001		0.922975	0.866213															Non-SOE		10		0
63	2002		0.932885	0.9375																28.55	10		0
63	2003		0.906067	0.929688															SOE	28.16	10		0
63	2004		0.901367	0.962845															Non-SOE	47.92	10		0
63	2005	0.327415	0.924626	0.928126	23.8042	19.0791	0.063053	0.00814105	0.224973	0.060387	-0.049442	2.63906	15.0022	0.0160681	3.29584	0.513487	C39	1	Non-SOE	33.9	10		0
63	2006	0.294307	0.936013	0.917384	23.9782	19.08	0.039584	-0.0599988	0.206539	0.069866	0.067472	2.63906	15.0662	0.178859	3.29584	0.566276	C39	1	Non-SOE	29.65	10		0
63	2007	0.339363	0.935269	0.944099	24.3913	17.8908	0.044706	0.0022564	0.214471	0.074003	0.509971	2.63906	15.4025	0.189429	3.29584	0.670988	C39	1	Non-SOE	29.09	10		0
63	2008	0.338279	0.948745	0.930831	24.6525	18.1152	0.042442	0.0717162	0.257168	0.083039	0.273635	2.63906	15.3935	0.14503	3.29584	0.701499	C39	1	Non-SOE	27.68	10	1518	0
63	2009	0.349261	0.971325	0.962735	24.9478	17.2737	0.045226	0.0545675	0.205427	0.095821	0.360756	2.83321	15.4383	0.144918	3.29584	0.737368	C39	1	Non-SOE	32.47	10	1518	0
63	2010	0.33561	0.966415	0.959008	25.1559	16.5495	0.045595	0.0111929	0.221351	0.109239	0.165769	2.89037	15.5947	0.140187	3.29584	0.703371	C39	1	Non-SOE	30.13	10	1518	0
63	2011	0.333599	0.964258	0.957485	25.3807	15.6876	0.023671	-0.0171989	0.208718	0.115269	0.227579	2.63906	15.6245	0.229188	3.29584	0.750505	C39	1	Non-SOE	26.54	10	1518	0
63	2012	0.304344	0.962294	0.959455	25.4003	15.6876	-0.024478	0.014426	0.172542	0.112226	-0.023594	2.70805	14.7132	0.223018	3.29584	0.789302	C39	1	Non-SOE		9	1518	0
63	2013	0.277449	0.966718	0.965076	25.3292	15.6978	0.013816	0.0257253	0.19868	0.103761	-0.106693	2.70805	16.0617	0.235105	3.29584	0.763931	C39	1	Non-SOE		10	1518	0
63	2014	0.310049	0.964985	0.968789	25.3887	15.6978	0.026445	0.0236563	0.253644	0.094565	0.082909	2.63906	16.391	0.26323	3.29584	0.752458	C39	1	Non-SOE	30.37	10	1518	0
63	2015	0.304843	0.950387	0.967801	25.5182	15.6009	0.032938	0.0612493	0.226843	0.088109	0.229714	2.89037	16.391	0.179557	3.29584	0.641433	C39	1	Non-SOE		10	1518	0
63	2016	0.317888	0.960179	0.972588	25.6766	15.4785	-0.010567	0.0371376	0.242351	0.064181	0.010448	2.77259	16.391	0.199992	3.29584	0.711347	C39	1	Non-SOE		9	1518	0
63	2017	0.299839	0.976066	0.965317	25.6928	15.4734	0.037719	0.0501519	0.242623	0.064068	0.074897	2.70805	16.391	0.179761	3.29584	0.684777	C39	1	Non-SOE		10	1518	0
63	2018	0.21216	0.975696	0.959371	25.5858	15.4734	-0.050853	-0.0712434	0.262151	0.058692	-0.214144	2.89037	15.5595	0.270839	3.29584	0.745184	C39	1	Non-SOE	36.64	9	1518	0
63	2019	0.196375	0.971603	0.965339	25.6735	13.8618	0.042703	0.0527368	0.262546	0.20359	0.061083	2.19722	16.391	0.355369	3.29584	0.731206	C39	1	Non-SOE	38.57	10		0
63	2020	0.189304	0.977246	0.962047	25.7381	11.4444	0.032358	0.0679301	0.30274	0.192355	0.118079	2.30259	16.391	0.317412	3.29584	0.693813	C39	1	Non-SOE	39.44	10	1518	0
63	2021	0.197167	0.983803	0.971941	25.8518	10.863	0.044057	0.093169	0.282963	0.1709	0.128841	2.19722	16.391	0.336481	3.29584	0.684246	C39	1	Non-SOE	40.7	10	1518	0
63	2022	0.164156	0.985645	0.991004	25.9215	10.8528	0.04456	0.0418765	0.321344	0.196481	0.073635	2.19722	16.391	0.371371	3.29584	0.670948	C39	1	Non-SOE	42.06	10	1518	0
63	2023	0.141194	0.973849	0.968363	26.0264	10.2459	0.048393	0.0866135	0.271219	0.185961	0.010544	2.19722	16.391	0.378026	3.29584	0.659972	C39	1	Non-SOE	42.84	10	1518	0
65	2005	0.443226			21.009	0	0.01943	-0.00327138	0.252015	0.148166	-0.275949	2.19722	13.8528	0.232475	3.66356	0.669167	E48	0	SOE	40.72	3		0
65	2006	0.47466			21.1063	0	0.013157	0.0973938	0.127469	0.179381	0.198744	2.19722	13.8105	0.17561	3.66356	0.649897	E48	0	SOE		2		0
65	2007	0.378817			21.018	0	-0.036493	-0.178838	0.311966	0.188784	-0.30336	2.19722	13.7992	0.320744	3.66356	0.680719	E48	0	SOE		2		0
65	2008	0.53445			21.5153	0	0.017804	-0.0167101	0.254269	0.579555	0.061818	2.19722	14.0962	0.240935	3.66356	0.796744	E48	0	SOE		3		0
65	2009	0.548393			21.5728	0	0.020502	0.248478	0.208054	0.378383	0.695971	2.19722	14.6175	0.0554953	3.66356	0.77056	E48	0	SOE		3		1
65	2010	0.548393			21.3927	0	0.02317	0.116221	0.166022	0.38733	-0.023977	2.19722	14.3636	0	3.66356	0.706491	E48	0	SOE		3		1
65	2011	0.548393	0.5	0	21.5692	0	0.039827	0.0489076	0.130613	0.380791	0.43911	2.19722	14.6432	0	3.66356	0.723701	E48	0	SOE		2		1
65	2012	0.548393	0.375	0.5	21.8832	22.795	0.051874	-0.00193261	0.152072	0.173224	-0.369251	2.19722	14.7885	0.0230896	3.66356	0.756321	E48	0	SOE	82.94	3		1
65	2013	0.548393	0	0.375	22.1052	22.795	0.054648	0.190324	0.178091	0.153926	0.781699	2.19722	14.7872	0.0165605	3.66356	0.757927	E48	0	SOE	60.06	3		1
65	2014	0.548393	0.88	0.88	22.3162	0	0.050407	0.0345603	0.10122	0.1558	0.022258	2.56495	14.7131	0.0934038	3.66356	0.75983	E48	0	SOE	69.05	4		1
65	2015	0.548393	0.875	0.8	22.613	23.095	0.039955	0.0573122	0.0773375	0.15692	0.41714	2.48491	14.831	0.0938005	3.66356	0.672985	E48	0	SOE	73.48			1
65	2016	0.548393	0.872781	0.930041	23.2204	0	0.050319	0.0118587	0.100856	0.159408	1.04452	2.48491	14.9203	0.0580095	3.66356	0.698646	E48	0	SOE	37.3	8		1
65	2017	0.516557	0.955782	0.940312	23.1625	0	0.046006	0.115388	0.0912553	0.155969	0.11049	2.56495	14.933	0.162548	3.66356	0.640241	E48	0	SOE	39	6		1
65	2018	0.475064	0.965703	0.923469	23.1611	0	0.053927	0.0159314	0.0742955	0.155487	0.025835	2.30259	15.0091	0.177424	3.66356	0.597413	E48	0	SOE	35.99	6		1
65	2019	0.480235	0.795918	0.962403	23.4142	0	0.056468	-0.107046	0.0760038	0.154074	0.108077	2.30259	15.1004	0.164494	3.66356	0.630137	E48	0	SOE	42.86	7		1
65	2020	0.268454	0.976767	0.908587	23.6181	0	0.047774	-0.0704415	0.0806437	0.149827	0.161886	2.70805	15.1553	0.455156	3.66356	0.655597	E48	0	SOE	30.35	7	13	1
65	2021	0.316232	0.973795	0.975223	23.6856	0	0.036182	0.0774115	0.149625	0.135841	0.015513	2.48491	14.9684	0.364059	3.66356	0.6463	E48	0	SOE	29.84	7	15	1
65	2022	0.266054	0.932785	0.94896	23.818	0	0.038786	0.0334248	0.168153	0.12507	0.029369	2.83321	15.0989	0.378104	3.66356	0.612401	E48	0	SOE	21.59	7	0	1
65	2023	0.278892	0.94854	0.871972	23.8913	0	0.04161	0.0295485	0.179811	0.129499	0.599603	2.77259	15.2965	0.360528	3.66356	0.608795	E48	0	SOE	32.06	6	4	1
66	1999		0.666667	0															SOE				0
66	2000		0.5	0.666667															SOE		9		0
66	2001		0	0															SOE		9		0
66	2002		0.74	0															SOE		10		0
66	2003		0	0.625															SOE	37.82	10		0
66	2004		0.693878	0.72															SOE	37.82	10		0
66	2005	0.204612	0.712803	0.722222	21.6141	22.9121	0.145152	-0.0110476	0.343406	0.060387	0.336408	2.19722	13.6506	0	3.29584	0.285766	C39	1	SOE	25.63	10		0
66	2006	0.20261	0.845679	0.625	21.5382	18.119	0.025745	0.00382596	0.411329	0.069866	0.309495	2.19722	13.8785	0	3.29584	0.263458	C39	1	SOE	33.24	8		0
66	2007	0.246724	0.844045	0.863905	21.915	18.119	0.035128	0.0463727	0.271321	0.074003	0.327395	2.3979	13.8728	0.428883	3.29584	0.467344	C39	1	SOE	35.48	8		0
66	2008	0.290071	0.893491	0.833333	21.6598	18.119	0.004084	0.0673352	0.212644	0.083039	-0.069868	2.19722	14.5221	0.428845	3.29584	0.539303	C39	1	SOE	38.78	7	13	0
66	2009	0.514987	0.965639	0.89645	24.0355	18.119	0.042262	0.0285643	0.34337	0.095821	3.03789	2.19722	14.5925	0.071555	3.29584	0.700102	C39	1	SOE		10	14	0
66	2010	0.481671	0.947485	0.953318	24.2175	20.4303	0.027651	-0.0429204	0.376393	0.109239	2.68032	2.19722	14.7026	0.15834	3.29584	0.674447	C39	1	SOE		9	34	1
66	2011	0.421542	0.901291	0.915512	24.2137	20.4303	0.014337	0.0194225	0.308377	0.115269	-0.083606	2.19722	14.8222	0.12946	3.29584	0.68834	C39	1	SOE		9	51	1
66	2012	0.400972	0.934559	0.926276	24.3915	20.4303	0.002652	0.116448	0.345063	0.112226	0.042942	2.3979	14.7533	0.102295	3.29584	0.738523	C39	1	SOE	29.73	8	41	1
66	2013	0.386916	0.918274	0.950851	24.3926	20.4303	-0.019459	0.0164455	0.309708	0.103761	-0.023736	2.19722	14.6989	0.115846	3.29584	0.77851	C39	1	SOE	31.35	7	60	1
66	2014	0.402469	0.922832	0.916324	24.4258	2.8793	-0.008519	0.0642049	0.315782	0.094565	-0.00839	2.3979	14.959	0.0802801	3.29584	0.791154	C39	1	SOE	34.07	7	59	1
66	2015	0.386402	0.899444	0.937222	24.3985	2.8793	-0.00487	0.0427669	0.312815	0.088109	-0.055301	2.19722	15.0034	0.149508	3.29584	0.779422	C39	1	SOE	35.58		105	1
66	2016	0.0183951	0.89142	0.94875	24.4334	0	0.005345	0.0507719	0.024618	0.064181	-0.052206	2.56495	14.9137	0.0432118	3.29584	0.767378	C39	1	SOE	35.05	9	103	1
66	2017	0.165579	0.961648	0.975555	23.4447	0.0735	0.020749	-0.0264881	0.229557	0.064068	-0.611877	2.3979	14.598	0.336308	3.29584	0.502777	C39	1	SOE	18.07	8	151	1
66	2018	0.178722	0.969411	0.954875	23.496	0.0735	0.067707	0.00280336	0.243951	0.058692	0.052872	2.56495	15.2427	0.349301	3.29584	0.584406	C39	1	SOE	15.89	8	223	1
66	2019	0.178015	0.978908	0.967497	23.7992	0.0735	0.060487	0.00503693	0.296419	0.20359	0.083351	2.48491	15.635	0.47325	3.29584	0.600809	C39	1	SOE	12.48	9	268	1
66	2020	0.200026	0.977677	0.970651	24.0386	0.0735	0.039617	0.00607496	0.308922	0.192355	0.3322	2.56495	15.559	0.328425	3.29584	0.660481	C39	1	SOE	15.61	9	358	1
66	2021	0.204689	0.966781	0.863496	24.211	0.0735	0.022659	-0.00883101	0.341369	0.1709	0.231505	2.56495	15.5357	0.325892	3.29584	0.670954	C39	1	SOE	14.85	9	357	1
66	2022	0.141936	0.967563	0.991004	24.2458	7.2833	0.006797	-0.0118577	0.331003	0.196481	-0.211524	2.30259	15.5771	0.345326	3.29584	0.561631	C39	1	SOE	14.39	8	288	1
66	2023		0.961958	0.953879															SOE	10.1	7	247	1
68	1997		0	0															SOE
68	1999		0	0															SOE				0
68	2005	0.0973356	0.666667	0	22.1747	25.6181	0.008746	0.178638	0.792421	0.060387	0.217065	2.19722	13.8459	0.664044	3.29584	0.522651	C39	1	SOE	50.1	8		0
68	2006	0.0624665			22.0179	23.0231	0.011834	0.129842	0.818464	0.069866	-0.02558	2.19722	14.4051	0.775066	3.29584	0.428767	C39	1	SOE	55.28	8		0
68	2007	0.0681145	0.847222	0.666667	21.9584	27.1581	-0.054147	0.0590217	0.774031	0.074003	-0.089187	2.19722	14.4852	0.754788	3.29584	0.453169	C39	1	SOE				0
68	2008	0.0668532	0	0.847222	21.8728	24.1801	0.006287	0.157527	0.753599	0.083039	0.250889	2.19722	14.3081	0.718859	3.29584	0.397693	C39	1	SOE		7		0
68	2009	0.0326026			20.3687	23.3723	-0.255162	0.248478	0.804973	0.095821	-0.611877	2.19722	13.544	0.380858	3.29584	0.748636	C39	1	SOE		2		0
68	2010	0.00620291			19.8964	23.3723	0.062151	-0.0872723	0.818464	0.109239	-0.611877	2.19722	13.9832	0	3.29584	0.387955	C39	1	SOE		1		0
68	2011	0.0991092			19.7888	23.3723	-0.098447	-0.0901712	0.763132	0.115269	-0.611877	2.19722	14.0575	0	3.29584	0.422459	C39	1	SOE				0
68	2012	0.139451			19.8706	23.3723	0.007731	-0.179294	0.595648	0.112226	3.03789	2.30259	14.0071	0	3.29584	0.453366	C39	1	SOE	82.94	1		0
68	2013	0.11198			20.1983	23.3723	-0.073098	-0.179294	0.362801	0.103761	3.03789	2.77259	13.9738	0	3.29584	0.669023	C39	1	SOE	79.09	2		0
68	2014	0.016938	0.804734	0	19.8575	8.698	-0.208206	0.248478	0.493329	0.094565	-0.611877	2.70805	14.3265	0	3.29584	0.723252	C39	1	Non-SOE	81.34	1	3	1
68	2015	0.05771	0.666667	0.5	20.446	12.8238	0.013802	0.0374723	0.264715	0.088109	1.53917	2.56495	14.3312	0.00523654	3.29584	0.125987	C39	1	Non-SOE	62.11	2	13	1
68	2016		0.862222	0.867347															Non-SOE	42.95	1	13	1
68	2017	0.251017	0.8	0.819444	21.7542	12.8238	0.015857	0.00637247	0.0683666	0.064068	0.387704	2.56495	15.33	0.511953	3.29584	0.610299	C39	1	Non-SOE	54.92	2	21	1
68	2018	0.24183	0.444444	0.8125	21.9598	12.8481	-0.044719	-0.0144043	0.0546541	0.058692	-0.501372	2.3979	15.4644	0.576118	3.29584	0.728095	C39	1	Non-SOE	46.09	2	31	1
68	2019	0.14974	0.949777	0.75	22.0547	28.519	0.001994	0.00667339	0.0563559	0.20359	0.093188	2.48491	14.4018	0.654718	3.29584	0.747129	C39	1	SOE	52.66	3	21	1
68	2020		0.666667	0.947905															SOE	43.93	2	30	1
68	2021	0.150602	0.863905	0.75	22.1165	5.3635	-0.030564	-0.00506104	0.0686777	0.121935	3.03789	2.70805	15.1538	0.459948	3.29584	0.836634	M74	0	SOE	68.47	4	20	1
68	2022	0.170139	0.77	0.84375	22.184	5.3635	-0.056224	0.0196638	0.064356	0.104269	0.184593	2.70805	14.7137	0.242953	3.29584	0.901682	M74	0	SOE	58.42	5	4	1
68	2023	0.161975	0.814815	0.760331	22.1692	7.8315	0.148596	0.0784918	0.024618	0.094182	-0.16906	2.63906	14.6716	0.261802	3.29584	0.750462	M74	0	SOE	59.36	7	9	1
69	2000		0	0.5															SOE		6		0
69	2005	0.164863			22.3793	0	0.107409	0.105444	0.3022	0.324604	0.162852	2.70805	14.4663	0.569805	3.29584	0.438888	L72	0	SOE		9		0
69	2006	0.0686408			22.6821	0	0.109239	0.034052	0.348125	0.411934	1.72425	2.70805	14.534	0.751999	3.29584	0.48491	L72	0	SOE		10		0
69	2007	0.101708			23.2465	0	0.082503	0.0586565	0.425489	0.496661	-0.032133	2.70805	14.5799	0.716797	3.29584	0.542387	L72	0	SOE		10		0
69	2008	0.119746			23.3585	0	0.088518	0.0806895	0.411291	0.588471	1.01874	2.70805	14.5297	0.598507	3.29584	0.504461	L72	0	SOE		10		0
69	2009	0.248839			24.149	0	0.062049	0.236018	0.591592	0.663345	2.13892	2.89037	14.4926	0.337483	3.29584	0.627589	L72	0	SOE		10		0
69	2010	0.159975	0.896552	0.819444	24.6056	0	0.083966	-0.110461	0.6267	0.425207	0.580518	2.30259	14.5007	0.539911	3.29584	0.696934	L72	0	SOE		10		0
69	2011	0.12851	0.923611	0.909091	24.8626	0	0.059053	-0.0277423	0.691052	0.421116	0.000375	2.3979	15.0174	0.565833	3.29584	0.711698	L72	0	SOE		10	2	0
69	2012	0.160833	0.935528	0.942149	25.0137	0	0.059763	0.0979199	0.653933	0.332936	0.28632	2.3979	15.0686	0.444035	3.29584	0.699528	N78	0	SOE		10	0	1
69	2013	0.239822	0.84375	0.901235	25.1992	0	0.061614	0.081908	0.687967	0.375596	0.2635	2.48491	15.2291	0.307317	3.29584	0.685297	N78	0	SOE		10	0	1
69	2014	0.138419	0.933674	0.923077	25.2758	0	0.061184	-0.0272826	0.636492	0.42427	0.090985	2.19722	15.1863	0.37184	3.29584	0.660105	N78	0	SOE		10	4	1
69	2015	0.129808	0.944173	0.842975	25.4705	0	0.049903	-0.0162433	0.574378	0.33727	0.049421	2.30259	15.3145	0.44397	3.29584	0.634098	N78	0	SOE	6.07	10	9	1
69	2016	0.17184	0.857143	0.862222	25.7092	0	0.055892	0.0300923	0.564252	0.222522	0.100656	2.48491	15.4376	0.291715	3.29584	0.671215	N78	0	SOE	8.14	10	23	1
69	2017	0.194409	0.360111	0.694215	26.1053	0	0.051227	-0.0354089	0.54959	0.247246	0.193346	2.07944	15.5654	0.378082	3.29584	0.698911	N78	0	SOE	6.07	10	14	1
69	2018	0.192035	0	0	26.376	0	0.044102	-0.0339406	0.594146	0.13228	0.137009	2.07944	16.2466	0.334285	3.29584	0.737692	K70	0	SOE	8.24	10	30	1
69	2019	0.209726	0	0	26.376	0	0.042487	-0.0136657	0.530115	0.144988	0.246824	2.48491	16.391	0.326696	3.29584	0.749767	K70	0	SOE	11.29	10	16	1
69	2020	0.0633056	0.865636	0	26.376	0	0.037605	0.0464721	0.589225	0.140552	0.363899	2.48491	16.391	0.347776	3.29584	0.75826	K70	0	SOE	6.07	10	18	1
69	2021	0.074107	0.64	0.898466	26.376	0	0.015209	0.0400739	0.561502	0.112144	0.253036	2.07944	16.391	0.29754	3.29584	0.748394	K70	0	SOE	12.29	10	5	1
69	2022	0.0873861	0.722222	0.444444	26.376	0	-0.02925	-0.00146251	0.559129	0.117301	-0.251663	2.07944	16.0119	0.357852	3.29584	0.743891	K70	0	SOE	11.89	8	7	1
69	2023	0.0850081	0.444444	0	26.376	0	-0.022083	0.00922444	0.540826	0.151289	-0.273854	1.94591	15.5365	0.394719	3.29584	0.768119	K70	0	SOE	15.56	8	1	1
70	2002		0	0															SOE	49.81	3		0
70	2004		0.408163	0															SOE	35.29	4		0
70	2005		0	0.444444															SOE	25.69			0
70	2006		0	0															SOE	25.16	3		0
70	2008		0	0															SOE	24.59	4		1
70	2009		0.803841	0															SOE		5		1
70	2010		0.277778	0.77686															SOE		6		1
70	2011		0.498615	0.662132															SOE		5	3	1
70	2012		0.165289	0.152778															SOE	24.35	5	9	1
70	2013		0.653061	0.5184															SOE	19.46	4	10	1
70	2014		0.909334	0.902249															SOE	20.54		17	1
70	2015		0.788927	0.711997															SOE	23.02	4	17	1
70	2016		0.956296	0.887039															SOE	35.78	7	16	1
70	2017		0.95072	0.914456															SOE	39.29	6	32	1
70	2018		0.919717	0.929869															SOE	37.26	7	47	1
70	2019		0.928289	0.949465															SOE	30.73	7	59	1
70	2020		0.979768	0.950844															SOE	46.53	6	96	1
70	2021		0.974301	0.978901															SOE	27.62	5	107	1
70	2022		0.910273	0.929492															SOE	21.79	6	56	1
70	2023		0.942773	0.952697															SOE	20.61	6	32	1
78	2001		0.855372	0.5															Non-SOE		10		0
78	2002		0.691358	0.666667															Non-SOE	46.54	10		0
78	2003		0.899408	0															Non-SOE	17.2	10		0
78	2004		0.871795	0.809689															Non-SOE	15.69	9		0
78	2005	0.417316	0.930029	0.91	22.1061	24.4318	-0.190904	0.00898733	0.238319	0.05761	0.144725	1.94591	14.0969	0.405352	3.46574	0.797985	C27	1	Non-SOE	10.84	9		0
78	2006	0.379486	0.845925	0.90051	21.9824	22.1297	0.008097	0.0153423	0.258769	0.056918	0.012337	2.3979	14.14	0.395311	3.46574	0.753361	C27	1	Non-SOE	9.41	8		0
78	2007	0.349767	0.869927	0.890218	21.8616	22.128	0.013907	0.0162053	0.227457	0.059261	-0.072761	2.3979	13.6647	0.461164	3.46574	0.710526	C27	1	Non-SOE	13.17	7		0
78	2008	0.312902	0.919506	0.890137	21.7448	20.9437	0.005727	0.0739455	0.249257	0.058496	-0.113508	2.19722	13.9333	0.454568	3.46574	0.718892	C27	1	Non-SOE	23.33	7	9	0
78	2009	0.350894	0.875483	0.86125	21.8753	20.9437	0.000201	0.0652007	0.245919	0.05274	0.225266	2.19722	13.8523	0.443174	3.46574	0.781156	C27	1	Non-SOE		7	13	1
78	2010	0.336378	0.872738	0.882314	22.1458	17.8028	0.015118	0.00987436	0.218564	0.038829	0.475642	2.3979	14.2361	0.471801	3.46574	0.782385	C27	1	Non-SOE		7	19	1
78	2011	0.383237	0.888347	0.814815	22.2992	17.8028	0.01378	-0.0393634	0.222055	0.087644	0.326572	2.3979	14.6699	0.426503	3.46574	0.799178	C27	1	Non-SOE	14.49	7	29	1
78	2012	0.362308	0.894584	0.894464	22.492	17.8028	0.018896	-0.013938	0.19385	0.063775	0.2098	2.3979	14.7901	0.472083	3.46574	0.819737	F52	0	Non-SOE	15.68	6	48	1
78	2013	0.38791	0.895145	0.931002	22.8051	8.2187	0.033036	-0.0153471	0.17997	0.065291	0.245467	2.56495	14.6699	0.389882	3.46574	0.764565	F52	0	Non-SOE	13.66	7	55	1
78	2014	0.419626	0.922571	0.830222	22.9883	13.5428	0.009476	-0.0121973	0.174278	0.068827	0.2263	2.3979	14.6699	0.35684	3.46574	0.814926	F52	0	Non-SOE	13.35	7	48	1
78	2015	0.499423	0.933992	0.912037	23.2698	13.1693	0.046306	0.00709178	0.119244	0.093633	0.134191	2.48491	14.8416	0.26019	3.46574	0.832078	F52	0	Non-SOE	13.45	9	56	1
78	2016	0.410347	0.867755	0	23.5364	25.2238	0.033908	-0.0898477	0.118349	0.08499	0.223803	2.56495	14.6813	0.210294	3.46574	0.647212	F52	0	Non-SOE	10.83	9	82	1
78	2017	0.309579	0.857761	0.939917	24.1529	16.1669	0.034667	-0.0788259	0.13203	0.088093	0.832999	2.07944	15.3436	0.180786	3.46574	0.790373	F52	0	Non-SOE	7.09	9	82	1
78	2018	0.269584	0.965694	0.822531	24.4399	16.1669	0.020284	-0.0276019	0.118095	0.087888	0.538952	1.94591	15.6123	0.258947	3.46574	0.825944	F52	0	Non-SOE	6.14	9	88	1
78	2019	0.299592	0.917817	0.947856	24.4409	6.778	0.012514	0.0551061	0.114544	0.099563	0.081077	2.3979	15.7516	0.300478	3.46574	0.809302	F52	0	Non-SOE	7.82	8	88	1
78	2020	0.270078	0.953091	0.886427	24.4051	15.5548	-0.001021	0.0415542	0.125291	0.129326	-0.035433	2.19722	15.6431	0.44219	3.46574	0.811438	F52	0	Non-SOE	8.06	6	81	1
78	2021	0.267407	0.973136	0.977388	24.3504	15.4348	0.00667	0.0230328	0.132439	0.117458	0.025763	2.19722	15.7641	0.400982	3.46574	0.805651	F52	0	Non-SOE	9.42	8	64	1
78	2022	0.277563	0.921811	0.887755	24.3138	15.5548	-0.026867	-0.00177447	0.147501	0.099671	-0.078403	2.56495	15.8446	0.388081	3.46574	0.831447	F52	0	Non-SOE	8.79	6	52	1
78	2023		0.5	0.444444															Non-SOE	9.49		8	1
88	2005	0.0187217			22.11	0	0.189387	0.0691007	0.310623	0.101392	0.044904	2.19722	14.1288	0.467418	3.29584	0.073653	G58	0	SOE		9		0
88	2006	0.0149528			22.1456	0	0.191743	0.0610541	0.30641	0.098954	0.11414	2.19722	14.0017	0.0760918	3.29584	0.063385	G58	0	SOE		8		0
88	2007	0.00755279			22.1437	0	0.180773	0.0735034	0.174369	0.191132	-0.019985	2.19722	13.9807	0.0271891	3.29584	0.058047	G58	0	SOE		5		0
88	2008	0.00620291			22.2432	0	0.145399	0.0555715	0.0820242	0.1841	-0.388355	2.19722	14.1408	0.380979	3.29584	0.080665	G58	0	SOE		7		0
88	2009	0.00620291			22.305	0	0.10956	0.0425204	0.0704903	0.144921	-0.06604	2.19722	14.2275	0.373538	3.29584	0.079491	G58	0	SOE		7		0
88	2010	0.00620291			22.3277	0	0.094941	0.0445464	0.0638975	0.114927	0.038649	2.48491	14.2338	0.374353	3.29584	0.078657	G58	0	SOE		6		0
88	2011	0.00620291			22.4123	0	0.090314	0.0239007	0.0355399	0.115933	-0.134743	2.19722	14.1145	0.310336	3.29584	0.077074	G58	0	SOE		6		0
88	2012	0.00620291			22.3896	0	0.082953	0.0186657	0.0360478	0.071241	-0.122776	2.19722	14.1011	0.2509	3.29584	0.074929	G54	0	SOE		5		0
88	2013	0.00620291			22.4437	0	0.07808	0.0192043	0.0316112	0.072023	-0.027711	2.30259	14.1418	0.385849	3.29584	0.085955	G54	0	SOE		5		0
88	2014	0.00620291			22.644	0	0.076284	0.017278	0.024618	0.072665	-0.022245	2.3979	14.2587	0.801556	3.29584	0.188218	G54	0	SOE		6		0
88	2015	0.0446371			22.7874	0	0.071088	0.00202248	0.024618	0.080516	-0.172638	2.19722	14.2644	0.652371	3.29584	0.229364	G54	0	SOE		4		0
88	2020	0.0450197	0.877127	0.444444	23.2967	0	0.031767	0.0208494	0.262631	0.078031	-0.104789	2.19722	14.6834	0.630491	3.29584	0.2492	G54	0	SOE	51.85	3	6	0
88	2021		0.5	0.877127															SOE	47.9	4	6	0
88	2022		0.910837	0.9															SOE	46.21	4	10	0
88	2023	0.0349051	0.923077	0	23.8151	0	0.054162	0.021446	0.239814	0.101826	0.119855	2.56495	14.7601	0.537937	3.29584	0.32971	G54	0	SOE	43.23	5	1	0
89	2003	0.0641615			21.8978	0	0.10222	0.111838	0.27575	0.196631	0.050559	2.19722	13.8115	0.240515	3.2581	0.128453	G58	0	SOE		7		0
89	2005	0.0430024			21.9711	0	0.109383	0.139845	0.535424	0.101392	0.104192	2.07944	13.8198	0.101351	3.2581	0.103925	G58	0	SOE		8		0
89	2008		0.5	0.5															SOE				0
89	2009	0.014809			22.4795	0	0.103893	0.100145	0.43509	0.144921	0.096924	2.30259	14.2203	0.0893445	3.2581	0.103256	G58	0	SOE		6	1	0
89	2010	0.0139567			22.6006	0	0.117361	0.139592	0.409385	0.114927	0.142387	2.3979	14.291	0	3.2581	0.104214	G58	0	SOE		5	0	0
89	2011	0.00923656			22.9386	0	0.085006	0.0818508	0.278376	0.115933	0.22842	2.19722	14.4637	0	3.2581	0.251293	G58	0	SOE		6	0	0
89	2012	0.00620291	0	0.5	23.0653	0	0.059951	0.0803405	0.221962	0.261207	0.059982	2.30259	14.4833	0	3.2581	0.293495	G56	0	SOE		6	0	0
89	2013	0.00620291			23.1965	0	0.045728	0.0781861	0.774496	0.256874	0.029568	2.19722	14.4704	0	3.2581	0.341296	G56	0	SOE		6	0	0
89	2014	0.0088072			23.2647	0	0.022466	0.0711118	0.648866	0.254112	0.167635	2.48491	14.5574	0	3.2581	0.376038	G56	0	SOE		5	1	0
89	2015	0.00620291			23.2044	0	0.043236	0.0989468	0.66011	0.25542	-0.00698	2.30259	14.6046	0	3.2581	0.142207	G56	0	SOE	35.91	6	0	0
89	2016		0.5	0															SOE	36.64	6	1	0
89	2017		0.5	0.5															SOE	35.56		1	0
89	2019		0.919067	0															SOE	33.06		1	0
89	2020		0.93787	0.852071															SOE	33.53		6	0
89	2021		0.915289	0.912698															SOE	34.34	4	12	0
89	2022		0.777778	0.876033															SOE	33.44	4	2	0
89	2023		0.75	0.871111															SOE	36.42	5	5	0
90	2005	0.217783			21.8482	0	0.02369	0.164561	0.473263	0.585233	0.094336	2.48491	14.1247	0.388561	3.43399	0.60164	E47	0	SOE		8		0
90	2006	0.0929695			22.1002	0	0.03193	-0.11329	0.555696	0.599393	0.080665	2.48491	14.5404	0.629412	3.43399	0.543272	E47	0	SOE	15.14	8		0
90	2007	0.15697			22.6348	0	0.032218	0.0145671	0.421714	0.629515	0.437744	2.3979	14.4061	0.378837	3.43399	0.532721	E47	0	SOE	10.7	8		0
90	2008	0.0956682			22.4081	0	-0.018948	-0.174371	0.578219	0.672264	0.004211	2.30259	14.3083	0.467043	3.43399	0.613565	E47	0	SOE	15.55	5		0
90	2009	0.0902245	0.914062	0.444444	22.4965	0	0.010232	-0.00148413	0.538356	0.735869	-0.063435	2.63906	13.8316	0.464163	3.43399	0.552343	E47	0	SOE		6		0
90	2010	0.131715	0.853333	0.833333	23.0417	0	0.013803	-0.0125087	0.390568	0.695928	0.330015	2.30259	13.9031	0.406506	3.43399	0.539683	E47	0	SOE		6	3	0
90	2011	0.116256	0.897851	0.84375	22.7382	0	0.023014	0.0192811	0.514391	0.712753	0.000216	2.07944	14.676	0.494084	3.43399	0.590704	E47	0	SOE		6	7	0
90	2012	0.200009	0.84375	0.884688	22.8725	0	0.031084	0.0758563	0.508641	0.173224	-0.13155	2.19722	14.7022	0.358411	3.43399	0.624482	E48	0	SOE	12.29	6	10	0
90	2013	0.240223	0.64	0.666667	23.0048	0	0.041201	0.0564509	0.482372	0.153926	0.465281	1.94591	14.8243	0.319821	3.43399	0.655718	E48	0	SOE	12.85	7	11	0
90	2014	0.275185	0.644628	0.888889	23.1236	0	0.040492	0.0318501	0.498178	0.1558	0.173864	1.94591	14.85	0.296347	3.43399	0.664769	E48	0	SOE		8	9	0
90	2015	0.135812	0.877551	0.64	23.5299	0	0.028453	-0.132486	0.506293	0.15692	0.192321	1.94591	14.8869	0.530991	3.43399	0.625577	E48	0	SOE		9	18	0
90	2016	0.165722	0.72	0.87574	23.6829	0	0.024893	-0.0378982	0.588801	0.159408	-0.017215	1.94591	15.1798	0.551471	3.43399	0.671569	E48	0	SOE	17.68	9	23	1
90	2017	0.301404	0.75	0.8672	23.9734	0	0.026539	-0.0610349	0.677437	0.155969	0.087063	2.19722	15.2433	0.416171	3.43399	0.74455	E48	0	SOE	13.15	8	19	1
90	2018	0.297111	0.976016	0.915556	24.1809	0	0.026954	-0.0155246	0.651619	0.155487	0.512607	2.30259	15.3383	0.347714	3.43399	0.724716	E48	0	SOE	12.7	9	25	1
90	2019	0.384256	0.9625	0.96	24.4199	0	0.034242	0.00725362	0.686005	0.154074	0.436438	1.94591	15.3371	0.308479	3.43399	0.760364	E48	0	SOE	16.16	9	55	1
90	2020	0.217981	0.982428	0.974412	24.6151	0	0.033339	-0.00321608	0.550598	0.149827	0.167703	2.07944	15.453	0.366113	3.43399	0.774743	E48	0	SOE	18.61	9	85	1
90	2021	0.236778	0.971261	0.983036	24.8147	0	0.035868	0.0179191	0.484892	0.135841	0.358816	2.19722	15.4628	0.2381	3.43399	0.785596	E48	0	SOE	12.39	9	116	1
90	2022	0.272007	0.985285	0.989569	24.9603	0	0.030546	-0.0210185	0.481412	0.12507	0.137291	2.63906	15.4452	0.255487	3.43399	0.79643	E48	0	SOE	18.41	9	119	1
90	2023	0.282292	0.965552	0.963139	24.9643	0	0.021696	0.102153	0.386811	0.129499	0.020228	2.63906	14.865	0.154322	3.43399	0.782589	E48	0	SOE	11.61	8	59	1
96	2005	0.0502139			21.1302	23.9737	0.046586	0.00990606	0.102697	0.32328	0.097357	2.63906	14.123	0.438366	3.21888	0.141975	F51	0	SOE		9		0
96	2006	0.0645724			21.2252	23.5086	0.084666	0.0129966	0.127198	0.339792	0.114802	2.63906	14.2736	0.392977	3.21888	0.15856	F51	0	SOE		9		0
96	2008	0.00620291			21.2426	20.956	0.07503	0.0574221	0.0806953	0.395255	-0.11227	2.56495	14.6571	0	3.21888	0.058047	F51	0	SOE	11.56	6		0
96	2009	0.00620291			21.3312	19.6435	0.063841	0.0127893	0.0991346	0.401417	-0.485686	2.3979	14.6826	0	3.21888	0.102706	F51	0	SOE		5		0
96	2010	0.00620291			21.3513	18.3645	0.046985	-0.0154782	0.100761	0.50362	0.489295	2.3979	14.8282	0	3.21888	0.079303	F51	0	SOE		3		0
96	2011	0.00620291			21.4113	0	0.048745	-0.0211741	0.0631252	0.375043	0.058874	2.3979	14.9343	0	3.21888	0.088711	F51	0	SOE		3		0
96	2012	0.00620291			21.4114	18.3645	0.010554	0.0120488	0.103067	0.119097	-0.339643	2.89037	14.8098	0	3.21888	0.09312	F51	0	SOE	52.61	2		0
96	2013	0.00620291			21.4403	18.8048	0.033838	0.0182061	0.0511605	0.128271	-0.100381	2.48491	14.9815	0	3.21888	0.085742	F51	0	SOE	54.25	3		0
96	2014	0.00620291			21.4328	19.6435	0.021367	0.0111827	0.0460419	0.109728	0.160775	2.48491	14.9705	0	3.21888	0.070359	F51	0	SOE	57.61	3		0
96	2015	0.00620291			21.5194	20.663	0.070287	0.0259897	0.0386833	0.092314	-0.009966	2.63906	14.948	0	3.21888	0.089219	F51	0	SOE	56.13	4		0
96	2017		0	0															SOE	52.96			0
96	2021		0.917355	0.921769															SOE	49.72	6	0	0
96	2022		0.913495	0.923077															SOE	52.26	5	1	0
96	2023		0.923828	0															SOE	51.7	7	0	0
99	2000		0.5	0															SOE		5		0
99	2001		0	0.5															SOE	82.94	4		0
99	2005	0.0565538			21.4063	21.8766	0.048602	0.0266991	0.684931	0.308337	0.078863	2.63906	13.9108	0.69191	3.21888	0.359594	G56	0	SOE	82.94	4		0
99	2006	0.0140517			21.449	22.84	0.035598	0.0474131	0.730938	0.306767	0.038992	2.63906	14.0545	0.82238	3.21888	0.36697	G56	0	SOE	82.94	3		0
99	2007	0.0139098			21.5524	22.8445	0.039454	0.0820957	0.63286	0.23446	0.079433	2.70805	14.322	0.82238	3.21888	0.402758	G56	0	SOE	67.78	2		0
99	2008	0.0158709			21.5603	22.8445	0.041107	0.0607444	0.726784	0.246436	0.288604	2.70805	14.6244	0.82238	3.21888	0.378659	G56	0	SOE		3		0
99	2009	0.0369213			21.6412	22.8445	0.04708	0.05616	0.661926	0.384585	0.189289	2.70805	15.0722	0.817251	3.21888	0.391922	G56	0	SOE		3		0
99	2010	0.037406			21.6461	22.8445	0.049815	0.11931	0.765397	0.279282	0.088697	2.89037	15.2653	0.777813	3.21888	0.356164	G56	0	SOE		3		0
99	2011	0.0342813			21.7206	22.8445	0.054202	0.0733519	0.728898	0.279067	0.122311	2.70805	15.2992	0.741115	3.21888	0.3603	G56	0	SOE		3		0
99	2012	0.03029	0.5	0	21.9849	22.8445	0.046483	0.0579936	0.608694	0.261207	0.106163	2.89037	15.267	0.457802	3.21888	0.435512	G56	0	SOE	71.23	3		0
99	2013	0.0280447	0	0.5	22.0687	20.6555	0.052789	0.0790772	0.72492	0.256874	0.087771	2.89037	15.2194	0.572116	3.21888	0.360138	G56	0	SOE	80.35	3		0
99	2014	0.0278073	0.5	0	22.2172	23.8159	0.049385	0.0596978	0.680429	0.254112	0.127961	2.89037	15.442	0.488219	3.21888	0.388661	G56	0	SOE	77.81	3		0
99	2015	0.0291022	0	0.5	22.325	27.1709	0.036846	0.0661342	0.745061	0.25542	-0.037119	2.89037	15.3255	0.44812	3.21888	0.432835	G56	0	SOE	71.26	3		0
99	2016	0.0207299			22.3111	27.1709	0.018204	0.0593834	0.705671	0.229498	-0.091108	2.89037	15.4961	0.448393	3.21888	0.412218	G56	0	SOE	63.09	6		0
99	2017	0.0267568			22.4499	27.1709	0.01818	-0.013247	0.580569	0.223392	0.083483	2.89037	15.5011	0.425664	3.21888	0.455037	G56	0	SOE	62.68	5		0
99	2018	0.0208618			22.4573	27.1709	0.028206	0.0412475	0.544602	0.222214	0.122952	2.77259	15.6458	0.425378	3.21888	0.434482	G56	0	SOE	64.52	5		0
99	2019	0.0123006	0.756198	0.666667	22.4917	27.1709	0.036638	0.130639	0.450697	0.218989	0.099147	2.70805	15.6129	0.220626	3.21888	0.42148	G56	0	SOE	65.47	5		0
99	2020		0.929043	0.625															SOE	66.35	5		0
99	2021		0	0.929043															SOE	68.31	3	1	0
99	2022		0.847751	0.902778															SOE	79.35	3	1	0
100	2004		0.9526	0.914008															SOE	15.37	10		0
100	2005	0.372642	0.945276	0.952977	24.1258	0	-0.056381	-0.0678204	0.365637	0.060387	0.282839	2.56495	15.0625	0.241518	3.09104	0.742927	C39	1	SOE	12	9		0
100	2006	0.388451	0.878893	0.916324	23.8125	0	-0.143118	0.0516721	0.398515	0.069866	-0.093281	2.48491	15.2216	0.190542	3.09104	0.796919	C39	1	SOE	15.8	10		0
100	2007	0.350832	0.923299	0.972437	23.7515	0	0.01538	-0.0137225	0.376093	0.074003	-0.166313	2.3979	15.6919	0.18709	3.09104	0.726481	C39	1	SOE	20.49	10		0
100	2008	0.293193	0.92851	0.932118	23.8671	0	0.020091	0.0217448	0.314078	0.083039	-0.01661	2.3979	16.391	0.302379	3.09104	0.732179	C39	1	SOE	22.09	10	130	0
100	2009		0.94958	0.954248															SOE	30.69	10	258	0
100	2010		0.968479	0.957361																25.45	10	492	0
100	2011	0.208366	0.945342	0.970956	25.0275	0	0.026214	0.022513	0.257123	0.115269	0.17205	2.07944	16.2877	0.431183	3.09104	0.739467	C39	1	SOE	25.34	10	1105	0
100	2012		0.945906	0.953601															SOE	21.67	10	1518	0
100	2013		0.962103	0.967239															SOE	13.45	10	1518	0
100	2014		0.959831	0.957918															SOE	15.66	10	1518	0
100	2015		0.969768	0.958962															SOE	16.39	10	1518	0
100	2016		0.970152	0.968594															SOE	17.75	10	1518	0
100	2017		0.970872	0.965557															SOE	18.84	10	1518	0
100	2018		0.964386	0.95709															SOE	18.33	10	1518	0
100	2019		0.925896	0.932899															SOE	25.98	10	1518	0
100	2020		0.9498	0.943701																31.02	10	1518	0
100	2021		0.944889	0.946553															SOE	28.98	10	1518	0
100	2022		0.959588	0.991004																28.25	10	1518	0
100	2023		0.967456	0.967601																25.11			0
150	2000		0.5	0															SOE		6		0
150	2004		0	0															SOE	81.07	3		0
150	2005	0.159807			20.1951	18.0082	-0.155614	-0.0487091	0.287246	0.051609	-0.184054	2.3979	12.7579	0	3.43399	0.182658	K70	0	SOE	73.14	2		0
150	2006	0.1304			20.0841		-0.075297	0.248478	0.250628	0.055715	-0.446743	1.94591	12.9042	0	3.43399	0.151366	K70	0	SOE	82.94			0
150	2007	0.0699345			20.8076	8.7451	0.14433	0.0245126	0.786858	0.058269	0.116193	1.94591	12.2061	0	3.43399	0.496151	K70	0	Non-SOE		3		0
150	2008	0.244442			20.9212	10.4562	0.074157	0.0388087	0.767022	0.070322	0.970507	1.94591	12.2061	0	3.43399	0.480059	K70	0	Non-SOE		4	2	0
150	2009	0.0785347			20.8312	8.9785	0.08598	-0.0737615	0.818464	0.069201	-0.265198	1.94591	12.7367	0	3.43399	0.347549	K70	0	Non-SOE		3	0	0
150	2010	0.0520284			20.7542	9.696	0.009301	-0.122632	0.818464	0.065139	-0.611877	1.94591	12.7068	0.236923	3.43399	0.285637	K70	0	Non-SOE		2	0	0
150	2011	0.0669556			21.1221	0	0.006093	0.0582388	0.778218	0.075767	0.331958	1.94591	13.039	0.191497	3.43399	0.528672	K70	0	Non-SOE		1	0	0
150	2012	0.14468			21.2273	9.696	0.001482	-0.000312105	0.785567	0.094661	-0.19227	2.07944	13.4298	0.159859	3.43399	0.574363	K70	0	Non-SOE		1	0	0
150	2013	0.0851383			21.7225	9.696	0.042045	-0.179294	0.818464	0.105455	3.03789	2.30259	13.487	0.60913	3.43399	0.706744	K70	0	Non-SOE	35.89	3	0	1
150	2014	0.0491117			21.6506	9.696	0.011374	-0.0489325	0.818464	0.107361	-0.611877	2.30259	13.487	0.0293881	3.43399	0.673085	K70	0	Non-SOE		2	0	1
150	2015	0.048119			22.2383	7.016	0.01556	0.0828218	0.522355	0.137369	3.03789	2.07944	13.1042	0.507964	3.43399	0.630016	K70	0	Non-SOE	28.08	4	1	1
150	2016	0.0484088			22.6973	7.416	0.126427	-0.0785913	0.130078	1	0.257199	2.07944	13.7108	0.405463	3.43399	0.65133	Q83	0	Non-SOE	32.75	9	1	1
150	2017	0.0576041			22.7541	7.416	0.024873	0.00564056	0.131507	0.930512	0.632274	2.07944	13.5198	0.543224	3.43399	0.68845	Q83	0	Non-SOE	31.98	7	0	1
150	2018	0.134006			22.8364	7.416	0.025228	0.0450484	0.105277	0.620395	0.041503	2.19722	13.7553	0.387792	3.43399	0.695233	Q83	0	Non-SOE	18.52	6	1	1
150	2019	0.106252			22.507	7.408	-0.218447	0.026439	0.144616	0.605734	-0.186825	1.94591	13.682	0.438653	3.43399	0.846754	Q83	0	Non-SOE	16.82	5	1	1
150	2020	0.0967094			22.3512	6.608	-0.111263	0.03574	0.128847	0.667906	-0.128662	1.94591	13.9978	0.45071	3.43399	0.94591	Q83	0	Non-SOE	20.84	4	4	1
150	2021	0.118755			22.18	6.608	-0.14966	0.0276656	0.150609	0.69362	-0.145511	2.30259	14.1939	0.448907	3.43399	1.01602	Q83	0	Non-SOE	18.87	4	1	1
150	2022	0.105438			22.1329	5.294	-0.107244	0.0368659	0.145237	0.745816	-0.262105	2.3979	14.3279	0.32839	3.43399	1.01602	Q83	0	Non-SOE	20.2	2	1	1
151	2005	0.13314			21.8488	0	0.015947	0.0452768	0.409853	1	0.785805	2.19722	13.6589	0.46193	3.21888	0.622527	O81	0	SOE	26.29	8		0
151	2006	0.142561			21.5072	0	0.018248	0.0583791	0.477163	1	-0.231855	2.19722	13.8919	0.582718	3.21888	0.589225	O81	0	SOE		6		0
151	2007	0.0927733			20.7723	0	0.024825	0.169404	0.143212	1	-0.343178	2.19722	14.5811	0.0620584	3.21888	0.15343	O81	0	SOE	35.04	5		0
151	2008	0.164112			20.8678	0	0.039662	0.0239513	0.196389	1	-0.107294	2.19722	13.9341	0.11167	3.21888	0.224753	O81	0	SOE		4		0
151	2009	0.173552			20.8358	0	0.025569	0.0077259	0.168609	1	0.101229	2.19722	14.0563	0	3.21888	0.197865	O81	0	SOE		5		0
151	2010	0.183935			20.8078	0	0.00702	-0.120088	0.207055	0.087257	0.32557	2.19722	14.0492	0	3.21888	0.190006	F52	0	SOE	41.8	1		0
151	2011	0.271799			20.8932	0	-0.009551	0.131296	0.236489	0.082806	0.109551	2.48491	14.0676	0	3.21888	0.272902	F52	0	SOE	69.04	1		0
151	2012	0.450611			21.2336	0	0.030937	0.248478	0.157626	0.119097	0.612361	2.3979	14.0483	0	3.21888	0.45525	F51	0	SOE	42.59	2		0
151	2013	0.548393			21.6355	0	0.044539	0.248478	0.0626639	0.128271	-0.071164	2.56495	14.3221	0	3.21888	0.606677	F51	0	SOE	52.98	4		0
151	2014	0.548393			21.7947	0	0.041665	0.248478	0.0437376	0.109728	0.632005	2.56495	14.8811	0	3.21888	0.656582	F51	0	SOE	59.28	5		0
151	2015	0.516202			21.6052	0	0.050351	-0.179294	0.0497371	0.092314	-0.52228	2.48491	14.7794	0	3.21888	0.579701	F51	0	SOE	61.02	4		0
151	2016		0.921875	0.906667															SOE	62.5	3		1
151	2017		0.816326	0.612245															SOE	63.62	2		1
151	2018		0	0.876033															SOE	51.89	2		1
151	2019		0.625	0															SOE	42.53	1		1
151	2020		0.816326	0															SOE	46.98	1	1	1
151	2021	0.17241	0.93192	0.883743	22.0243	0	0.019198	-0.00469545	0.113594	0.153306	1.76573	2.48491	14.9885	0.400802	3.21888	0.608654	F51	0	SOE	34.18	3	5	1
151	2022		0.971429	0.963989															SOE	55.82	2	2	1
151	2023	0.280331	0.941736	0.691358	21.9177	0	-0.126489	0.181559	0.060849	0.176661	-0.273492	2.63906	14.7293	0.359185	3.21888	0.742239	F51	0	SOE	56.4	2	0	1
153	2001		0	0															Non-SOE		2		0
153	2002		0	0															Non-SOE	53.79	2		0
153	2005	0.0972355			20.8119	0	0.009329	0.0319193	0.461723	0.05761	0.572722	2.19722	12.1606	0.624644	3.29584	0.451264	C27	1	SOE	21.07	3		0
153	2006	0.107322			20.7868	0	0.020523	0.0340361	0.439736	0.056918	0.181498	2.19722	12.2259	0.569936	3.29584	0.417703	C27	1	SOE	14.96	4		0
153	2007	0.141217			20.8082	0	0.005438	0.0507611	0.517634	0.059261	0.350059	2.19722	12.5725	0.388681	3.29584	0.413116	C27	1	SOE	19.16	3		0
153	2008	0.204205			20.8765	0	0.013484	0.0427457	0.50763	0.058496	0.241595	2.19722	12.6571	0.427204	3.29584	0.438817	C27	1	SOE	11.89	3	1	0
153	2009	0.145011	0.945698	0	20.9101	0	0.019997	0.0268817	0.488902	0.05274	0.093714	2.19722	12.9831	0.534193	3.29584	0.436987	C27	1	SOE		2	1	0
153	2010	0.129466	0.917824	0.828402	20.9669	0	0.032625	0.0431385	0.494186	0.038829	0.123979	2.19722	13.8392	0.462435	3.29584	0.40916	C27	1	SOE		3	7	0
153	2011	0.144203	0.962101	0.933968	20.9996	24.3579	0.007651	0.0417708	0.500962	0.087644	0.411761	2.19722	13.5278	0.39458	3.29584	0.419497	C27	1	Non-SOE		3	23	0
153	2012	0.139916	0.959	0.957644	21.0952	24.3579	0.01304	0.0314725	0.499075	0.042781	0.093161	2.3979	13.6205	0.50261	3.29584	0.465688	C27	1	Non-SOE	15.89	3	36	0
153	2013	0.117076	0.95187	0.966743	21.4069	17.9287	0.015846	-0.0354925	0.426275	0.0444	-0.077132	2.30259	13.854	0.500293	3.29584	0.467801	C27	1	Non-SOE	12.35	3	35	0
153	2014	0.141298	0.9302	0.947314	21.5286	19.2128	0.019143	0.00469736	0.386497	0.043725	0.110496	2.30259	14.0723	0.305335	3.29584	0.487414	C27	1	Non-SOE	14.51	4	56	0
153	2015	0.132966	0.924558	0.839506	21.5585	20.7981	0.013854	0.0197367	0.377341	0.043613	-0.085142	2.56495	13.9843	0.467068	3.29584	0.486291	C27	1	Non-SOE	12.7		74	0
153	2016	0.195513	0.931643	0.932785	21.6357	23.0812	0.018953	0.0314057	0.449034	0.041654	0.308429	2.56495	14.1595	0.428379	3.29584	0.537108	C27	1	Non-SOE	16.7	3	43	0
153	2017		0.913111	0.920635															Non-SOE	14.18		58	0
153	2018		0	0.898885															Non-SOE	12.92		60	0
153	2019	0.288503	0.878893	0.895062	21.9929	15.4616	0.024548	0.0186013	0.338284	0.049848	0.074557	2.48491	14.2008	0.266911	3.29584	0.627174	C27	1	Non-SOE	11.95	4	52	0
153	2020	0.195963	0.930902	0.863905	22.0142	16.2526	0.028377	0.0805106	0.330654	0.049503	0.025669	2.19722	14.0886	0.223677	3.29584	0.601789	C27	1	Non-SOE	15.47	4	57	1
153	2021	0.160635	0.896982	0	22.0626	15.398	0.029378	0.0623326	0.333919	0.047039	0.054344	2.19722	14.2955	0.226429	3.29584	0.591833	C27	1	Non-SOE	16.82	5	46	1
153	2022	0.161734	0.961064	0.78125	22.2205	14.2711	0.035398	0.0984486	0.374973	0.045042	0.143461	2.48491	14.359	0.213579	3.29584	0.607369	C27	1	Non-SOE	14.5	6	32	1
153	2023		0	0.939014															Non-SOE	15.98	7	14	1
155	2001		0.790123	0															SOE	52.15	8		0
155	2002		0	0.666667															SOE	51.29	6		0
155	2003	0.0384214			21.3571	0	0.045462	0.108596	0.533112	0.037483	0.095087	2.19722	12.5483	0.644828	3.29584	0.206898	C26	1	SOE	42.86	8		0
155	2004	0.0962737	0	0	21.523	0	0.001507	0.118034	0.629769	0.037483	-0.118192	2.19722	13.5453	0.597873	3.29584	0.337143	C26	1	SOE	61.93	5		0
155	2005		0	0.888889															SOE	32.74	8		0
155	2006	0.0538867	0	0.583333	21.7115	0	0.055528	0.0806565	0.612344	0.037483	-0.070662	2.19722	13.1768	0.658655	3.29584	0.340483	C26	1	SOE	35.33	8		0
155	2007	0.0595872			21.7459	0	0.050152	0.0953078	0.789502	0.038213	0.344661	2.07944	12.8607	0.651996	3.29584	0.349825	C26	1	SOE	39.53	8		0
155	2008	0.0665633			21.8071	0	0.051232	0.11103	0.776852	0.037483	0.298797	1.60944	12.6808	0.493652	3.29584	0.352525	C26	1	SOE	26.3	8	3	0
155	2009	0.074099	0.80125	0	21.8916	0	0.023642	0.111347	0.647452	0.039712	-0.147918	1.60944	12.7855	0.658798	3.29584	0.396789	C26	1	SOE	30.76	7	5	0
155	2010	0.119989	0	0.727041	21.9405	0	-0.066347	-0.00413127	0.629739	0.044394	-0.10907	1.60944	13.4804	0.618323	3.29584	0.495575	C26	1	SOE	28.41	5	7	0
155	2011	0.0979479	0.89603	0	21.8579	0	-0.06867	0.0517279	0.606558	0.050384	-0.009351	1.94591	13.3439	0.56939	3.29584	0.523088	C26	1	SOE	31.28	4	8	0
155	2012	0.129347			21.8722	0	0.000496	0.119035	0.51377	0.039971	0.066835	1.60944	12.8242	0.482493	3.29584	0.536233	C26	1	SOE	41.4	5	9	0
155	2013	0.155242	0	0.72	21.7994	0	-0.231927	-0.0401364	0.550133	0.073743	-0.14572	2.07944	13.0577	0.355301	3.29584	0.74215	C26	1	SOE	46.1	4	9	0
155	2014	0.282405			21.0233		-0.255162	-0.0441833	0.427939	0.072749	-0.534962	2.07944	12.9387	0.281152	3.29584	1.01602	C26	1	SOE	53.6	3	19	0
155	2015	0.464214			20.3945	9.8307	-0.255162	-0.179294	0.24715	0.071844	-0.611877	1.79176	12.8816	0.352773	3.29584	1.01602	C26	1	SOE	56.14	1	15	0
155	2017	0.101027			22.638	12.075	0.059959	-0.00666702	0.387605	0.068681	2.59144	1.79176	13.802	0.584878	3.29584	0.458189	C26	1	SOE	50.51	8	9	0
155	2019		0	0															SOE	70.33	4	12	0
155	2020	0.0828059	0.690083	0	22.9462	12.6643	0.035639	0.0449741	0.530063	0.090238	-0.026619	1.79176	14.0135	0.757907	3.29584	0.507244	D44	0	SOE	77.16	4	5	0
155	2021	0.100045	0.76	0	23.5745	0	0.040571	0.0805619	0.3424	0.087895	1.20786	2.19722	14.2821	0.627834	3.29584	0.580014	D44	0	SOE	79.6	7	6	0
155	2022	0.0992689	0.961728	0.941736	23.6859	0	0.068105	0.14857	0.332984	0.085523	-0.137609	1.79176	14.3402	0.653024	3.29584	0.546268	D44	0	SOE	48.99	7	12	0
155	2023		0.877551	0.885417															SOE	67.32	9	3	0
156	2000		0	0.666667															Non-SOE		2		0
156	2003		0.666667	0															Non-SOE		3		0
156	2005	0.0802724	0	0	20.4488		-0.255162	0.0170672	0.433902	0.148198	0.008895	2.19722	13.4444	0.481983	3.4012	1.01602	C29	0	Non-SOE		2		0
156	2010		0	0															Non-SOE			0	0
156	2011		0	0															Non-SOE	43.23		1	0
156	2012	0.282273	0.665816	0	21.9422	14.4503	0.053727	0.201368	0.43116	1	0.453838	2.89037	14.7352	0.187496	3.4012	0.74873	R86	0	Non-SOE	15.2	5	5	0
156	2013	0.286273	0	0	22.3495	13.6107	0.059707	0.171649	0.422442	1	0.19394	2.63906	14.8279	0.152402	3.4012	0.643314	R86	0	Non-SOE	17.77	5	19	0
156	2014	0.316118	0.709141	0.666667	22.4385		0.072137	0.242088	0.406324	1	0.338905	2.63906	15.1362	0.0759447	3.4012	0.602917	R86	0	SOE	19.33	5	30	0
156	2015	0.149894	0.282548	0.5	23.2629	14.5956	0.058418	0.0952103	0.186238	0.503802	0.185335	2.89037	15.2482	0	3.4012	0.269583	R86	0	SOE	13.17	8	21	0
156	2016		0.82	0.72															SOE	13.6	8	39	0
156	2017		0.837551	0.617284															SOE	10.73		30	0
156	2018		0.844101	0.763552															SOE	17.44		50	0
156	2019		0.759271	0.495754															SOE	20.13		80	0
156	2020		0.90449	0.728395															SOE	12.4		148	0
156	2021		0.92265	0.889273															SOE	11.63	9	96	0
156	2022		0.902476	0.980556															SOE	10.82	9	68	0
156	2023		0.919224	0.816374															SOE	13.62	8	37	0
157	2000		0	0.64															SOE		6		0
157	2001		0.444444	0.444444															SOE		7		0
157	2002		0.37037	0															SOE		8		0
157	2003		0.955	0.40625															SOE		9		0
157	2004		0.943311	0.944114															SOE	14.05	10		0
157	2005	0.268455	0.935587	0.938606	22.152	4.0861	0.079813	0.110875	0.462092	0.097701	-0.030046	2.3979	13.9978	0.428255	3.21888	0.575902	C35	1	SOE	10.8	9		0
157	2006	0.324652	0.892089	0.954082	22.4	16.8696	0.101301	0.0817251	0.46133	0.107541	0.410644	1.94591	14.2855	0.109413	3.21888	0.56291	C35	1	SOE	11.9	10		0
157	2007	0.30661	0.91857	0.913043	22.8671	16.8696	0.191526	0.0539038	0.433985	0.119854	0.940086	1.94591	14.473	0.244817	3.21888	0.560398	C35	1	SOE	8.72	10		1
157	2008	0.217598	0.816157	0.908368	23.8601	16.8701	0.100987	0.0135741	0.319407	0.140363	0.509856	1.94591	14.5233	0.404191	3.21888	0.771943	C35	1	SOE	8.25	10	6	1
157	2009	0.253801	0.970506	0.837511	24.2471	0	0.084817	0.0393135	0.277621	0.130278	0.5324	2.19722	15.3446	0.3251	3.21888	0.77615	C35	1	SOE		10	17	1
157	2010	0.209	0.971765	0.965599	24.8663	0	0.094685	0.00865427	0.195824	0.112691	0.550545	1.94591	15.3098	0.254601	3.21888	0.563865	C35	1	SOE	10.74	10	35	1
157	2011	0.181158	0.979195	0.969631	24.9941	0	0.121389	0.0292426	0.192185	0.125114	0.438917	1.94591	15.3416	0.291571	3.21888	0.502181	C35	1	SOE	10.75	10	83	1
157	2012		0.979207	0.980371															SOE	10.54	10	387	1
157	2013		0.978547	0.977548															SOE	10.62	10	658	1
157	2014		0.978487	0.975951															SOE	10.81	10	1091	1
157	2015		0.986528	0.97814															SOE	6.9	10	1067	1
157	2016		0.984744	0.9841															SOE	9.92	9	1443	1
157	2017		0.986051	0.98355																7.58	10	1518	1
157	2018		0.976696	0.985211															SOE	6.73	10	1518	1
157	2019		0.97241	0.986947															SOE	7.53	10	1518	1
157	2020		0.978077	0.972147															SOE	10.01	10	1518	1
157	2021		0.983333	0.982776																9.06	10	1518	1
157	2022		0.984824	0.991004																8.47	10	1078	1
157	2023		0.982966	0.980081															SOE	8.94	10	513	1
158	2005	0.0779389			21.9442	0	0.012139	0.0264227	0.596677	0.093983	0.008509	2.19722	11.9264	0.73028	3.2581	0.548685	C17	0	SOE		8		0
158	2006	0.0540961	0.954294	0	21.9321	0	0.015383	0.0473147	0.625957	0.096158	0.137448	2.19722	11.9264	0.796512	3.2581	0.533516	C17	0	SOE		8		0
158	2007	0.072542	0.78	0.941327	22.0047	0	0.014245	0.0636962	0.579863	0.088899	0.106574	2.19722	11.9264	0.775374	3.2581	0.549737	C17	0	SOE		8		0
158	2008	0.10397	0.944252	0.833333	22.1945	0	0.029333	0.018466	0.463665	0.09376	0.026065	2.19722	11.9264	0.710247	3.2581	0.484158	C17	0	SOE		9	1	0
158	2009	0.0501627	0.86	0.93887	22.1753	0	0.017381	0.00579496	0.422647	0.09747	0.030546	2.19722	11.9264	0.74151	3.2581	0.455477	C17	0	SOE		8	0	0
158	2010	0.0834996	0.933884	0.906667	22.2798	0	0.012178	0.00906601	0.472487	0.097982	0.195387	2.19722	11.9264	0.589062	3.2581	0.49943	C17	0	SOE		7	2	0
158	2011	0.138899	0.857143	0.921875	22.3893	0	0.0114	-0.0339689	0.472798	0.111807	0.271313	2.19722	12.1118	0.532631	3.2581	0.543603	C17	0	SOE		7	6	0
158	2012	0.128696	0.908587	0.906574	22.4667	0	0.002126	-0.0211956	0.493762	0.079426	0.067511	2.3979	12.1808	0.465355	3.2581	0.575353	C17	0	SOE	35.71	6	6	1
158	2013	0.165643	0.842975	0.924444	22.4765	0	0.003054	-0.00954192	0.520759	0.076694	0.166228	2.19722	12.8657	0.480037	3.2581	0.576942	C17	0	SOE	38.25	6	8	1
158	2014	0.127728	0.666667	0.846939	22.4376	0	0.004284	0.0215005	0.465656	0.090552	0.121406	2.3979	12.978	0.515458	3.2581	0.554528	C17	0	SOE	46.04	7	6	1
158	2015	0.12022	0.906667	0	23.1159	0	0.030157	-0.0446998	0.30052	0.098601	0.355242	2.63906	14.0034	0.578261	3.2581	0.503495	C17	0	SOE	32.84	9	4	1
158	2016	0.136232	0.921053	0.927298	23.273	0	0.029225	0.0340964	0.257296	0.098688	0.232802	2.3979	14.1573	0.574838	3.2581	0.551411	C17	0	SOE	34.93	9	9	1
158	2017	0.159861	0.9375	0.880886	23.2719	0	0.027744	0.0299305	0.274566	0.100589	0.025527	2.48491	14.4021	0.455853	3.2581	0.52987	C17	0	SOE	37	8	13	1
158	2018	0.207566	0.96	0.920635	23.3725	0	0.013585	0.0613537	0.31339	0.081578	-0.14202	2.56495	14.6855	0.501409	3.2581	0.569219	C17	0	SOE	35.8	8	11	1
158	2019	0.197742	0.909722	0.935547	23.3734	0	0.006729	0.0212356	0.326724	0.112309	-0.021695	2.3979	14.777	0.410649	3.2581	0.581776	I65	1	SOE	36.53	8	37	1
158	2020	0.160027	0.936	0.91358	23.4243	0	0.007374	0.0676033	0.329992	0.110621	0.046278	2.3979	14.6573	0.466282	3.2581	0.594665	I65	1	SOE	34.8	8	51	1
158	2021	0.222921	0.893061	0.939446	23.5325	0	0.008238	0.0276362	0.330719	0.101636	0.100954	2.77259	15.0774	0.352089	3.2581	0.628158	I65	1	SOE	31.39	8	53	1
158	2022	0.235144	0.9552	0.833333	23.5301	0	-0.014026	0.0116236	0.294299	0.107768	-0.111944	2.3979	14.492	0.399619	3.2581	0.641041	I65	1	SOE	35.54	7	38	1
158	2023		0.893887	0.901077															SOE	32.86	7	19	1
159	2003		0.5	0															Non-SOE	34.99	4		0
159	2005	0.0970473			21.0597	22.8447	0.007096	0.0523685	0.601445	0.487506	0.046795	2.19722	12.5062	0.468033	3.21888	0.549307	C25	0	Non-SOE	25.63	3		0
159	2006	0.149357			20.9769	20.151	0.005828	0.126813	0.638064	0.780641	0.100189	2.19722	13.0036	0.395288	3.21888	0.582811	C25	0	Non-SOE	33.66	3		0
159	2007	0.0459506	0	0.5	20.9801	24.629	0.04555	0.164592	0.551495	0.736164	0.631136	2.19722	12.9706	0.480772	3.21888	0.531397	C25	0	Non-SOE	54.42	3		0
159	2008	0.0513727			21.3465	17.1315	0.093821	0.0485625	0.447266	0.666384	-0.097786	2.48491	14.4676	0.469962	3.21888	0.456378	C25	0	Non-SOE	67.81	6	0	0
159	2009	0.0561384			21.5571	17.1225	0.072678	-0.0558506	0.510339	0.730567	-0.328418	2.19722	15.1264	0.733844	3.21888	0.493682	C25	0	Non-SOE	71.58	7	0	0
159	2010	0.0240652			21.9003	14.994	0.223336	0.0111135	0.303399	0.842539	0.443323	2.19722	15.8453	0.666797	3.21888	0.467699	C25	0	Non-SOE	52.04	7	0	0
159	2011	0.06172			21.8792	14.121	0.103675	0.0124856	0.374082	0.662337	0.657166	2.19722	15.8699	0.668396	3.21888	0.362134	C25	0	Non-SOE	56.72	7	0	0
159	2012	0.0303379			21.8175	0	0.032852	0.0271989	0.370976	0.119097	0.131294	2.19722	15.5976	0.701676	3.21888	0.302494	F51	0	Non-SOE	48.09	4	0	0
159	2013	0.041882			21.8162	0	0.011759	0.0182446	0.308072	0.128271	-0.236969	2.19722	15.1597	0.782252	3.21888	0.30427	F51	0	Non-SOE	35.49	3	0	0
159	2014	0.0825088			21.8112	0	0.044555	0.0509172	0.315938	0.109728	0.101195	2.70805	15.3554	0.496792	3.21888	0.264477	F51	0	Non-SOE	54.16	4	1	0
159	2015	0.0705267			21.8047	0	0.020305	-0.0561197	0.363567	0.092314	-0.422287	2.19722	15.1682	0.547168	3.21888	0.260288	F51	0	Non-SOE	32.22	2	1	0
159	2016	0.0884286			21.8599	0	0.011826	-0.0107901	0.416595	0.12352	-0.230288	2.19722	15.0001	0.438488	3.21888	0.292732	F51	0	Non-SOE	42.29	1	0	0
159	2017	0.0920126			21.8344	0	-0.023117	-0.00973192	0.391508	0.122191	-0.321095	2.19722	15.0495	0.463218	3.21888	0.310459	F51	0	Non-SOE	38.6	1	0	0
159	2018	0.0406229			21.7312	0	0.01725	-0.00333741	0.396243	0.113632	0.550106	2.19722	15.5196	0.451042	3.21888	0.218467	F51	0	Non-SOE	49.32	1	0	0
159	2020	0.0164105			21.7089	0	0.030929	-0.0173891	0.362627	0.134233	0.281788	2.19722	15.6064	0.469738	3.21888	0.181153	F51	0	Non-SOE	70.99	1	0	0
159	2022		0.871972	0.864197															Non-SOE	32.09	4	0	0
159	2023		0.641975	0															Non-SOE	32.79	6	0	0
166	2022		0.78125	0															SOE			1	1
166	2023		0.56	0															SOE			0	1
301	2000		0.5	0															SOE		8		0
301	2001		0	0															SOE	20.75	8		0
301	2004		0.5	0															SOE	28.24	7		0
301	2005	0.163011	0	0.5	21.9756	0	0.008762	0.0455326	0.580041	0.093983	0.205641	2.48491	12.3502	0.26566	3.2581	0.607371	C17	0	SOE	31.36	8		0
301	2006	0.166363	0	0	21.9248	0	0.054784	0.115079	0.634515	0.096158	0.088637	2.48491	12.5461	0.186126	3.2581	0.310232	C17	0	SOE	28.95	9		0
301	2007	0.0973157			21.8691	0	0.045018	-0.0475226	0.544443	0.088899	0.006221	2.19722	12.9645	0.279209	3.2581	0.275575	C17	0	SOE	40.32	9		0
301	2008	0.0472281			22.0618	0	0.047958	-0.0797705	0.421956	0.09376	-0.611877	2.19722	13.7529	0.61516	3.2581	0.353383	C17	0	SOE	58.74	8	1	0
301	2009	0.078955			22.0777	0	0.023583	0.0514714	0.247341	0.09747	-0.085466	2.30259	13.6353	0.545669	3.2581	0.359717	C17	0	SOE		6	1	0
301	2010	0.0647191			22.043	0	0.018798	-0.00481214	0.235625	0.071622	0.233287	1.94591	13.5361	0.483095	3.2581	0.319968	S90	0	SOE		7	0	0
301	2011	0.092752			21.971	0	0.029838	0.0849705	0.231955	0.092182	0.17021	2.56495	13.6357	0.323254	3.2581	0.265155	S90	0	SOE		5	1	0
301	2012	0.10263			21.9994	0	0.045176	0.136162	0.214669	0.136584	-0.183939	2.19722	14.0624	0.0444615	3.2581	0.247966	D44	0	SOE	41.15	4	0	0
301	2013	0.0471227			22.0226	0	0.091209	0.0440524	0.152519	0.135715	0.17328	2.19722	14.0987	0.256179	3.2581	0.191626	D44	0	SOE	52.58	4	0	0
301	2014	0.0213177			22.1063	0	0.058728	-0.0313402	0.196169	0.111314	-0.235171	2.56495	14.2916	0.128961	3.2581	0.215455	D44	0	SOE	41.41	4	0	0
301	2015	0.0709533			22.2066	0	0.039757	0.0503356	0.175729	0.109554	-0.116615	1.94591	14.3303	0.221692	3.2581	0.264025	D44	0	SOE	41.74	3	0	0
301	2018	0.129215	0.887346	0.904959	23.8083	28.519	0.047875	0.0634654	0.525594	0.257248	3.03789	2.07944	15.1836	0.442988	3.2581	0.407513	C28	0	Non-SOE	29.64	9	0	1
301	2019	0.147587	0.903114	0.911153	24.2798	25.7662	0.049856	0.148824	0.462667	0.32986	0.349646	2.07944	15.2172	0.425487	3.2581	0.563384	C28	0	Non-SOE	23.55	10	2	1
301	2020	0.125188	0.911543	0.8864	24.8653	24.0712	0.006384	0.0327543	0.262215	0.417163	-0.084811	2.07944	15.3306	0.59715	3.2581	0.64172	C28	0	Non-SOE	20.59	9	4	1
301	2021	0.140328	0.978478	0.945849	25.6061	21.5977	0.04724	0.0404061	0.282363	0.423372	1.27081	2.07944	15.5457	0.623951	3.2581	0.777216	C28	0	Non-SOE	14.08	10	25	1
301	2022	0.0934732	0.98439	0.981956	25.8383	15.8545	0.003635	0.00835232	0.345243	0.4158	0.233945	2.07944	15.4974	0.70627	3.2581	0.785616	C28	0	Non-SOE	17.85	9	44	1
301	2023		0.941525	0.966327															SOE	26.94	10	25	1
333	2013		0.973462	0.975854															Non-SOE	7.16	10	88	1
333	2014	0.305743	0.969154	0.963612	25.5132	1.953	0.107222	0.206069	0.28715	0.124451	0.171053	2.70805	16.391	0.0816796	3.17805	0.61983	C38	1	Non-SOE	7.21	10	705	1
333	2015	0.311572	0.979178	0.972789	25.5819	1.9299	0.109376	0.207729	0.22647	0.110329	-0.022778	2.56495	16.391	0.0550883	3.17805	0.565113	C38	1	Non-SOE	7.16	10	1518	1
333	2016	0.317081	0.978389	0.978021	25.8626	1.8939	0.105943	0.156477	0.215027	0.122095	0.14882	2.48491	16.391	0.0519442	3.17805	0.595683	C38	1	Non-SOE	7.46	10	1518	1
333	2017	0.31342	0.985346	0.978849	26.2371	1.8372	0.088898	0.0985165	0.209768	0.132308	0.513495	2.48491	16.391	0.215341	3.17805	0.665768	C38	1	Non-SOE	7.81	10	1518	1
333	2018	0.292029	0.976924	0.978055	26.2981	1.8094	0.084604	0.105654	0.197505	0.129263	0.078735	2.63906	16.391	0.192482	3.17805	0.649397	C38	1	Non-SOE	7.38	10	1518	1
333	2019	0.273746	0.964025	0.96769	26.376	1.7293	0.089373	0.127802	0.179192	0.129515	0.071443	2.19722	16.391	0.241697	3.17805	0.644	C38	1	Non-SOE	9.14	10	1518	1
333	2020	0.228036	0.973898	0.966567	26.376	1.6819	0.083059	0.0820159	0.147942	0.123272	0.021585	2.07944	16.391	0.223469	3.17805	0.655263	C38	1	Non-SOE	9.52	10	1518	1
333	2021	0.254508	0.980544	0.968329	26.376	1.6922	0.077547	0.0904551	0.177286	0.088094	0.20059	2.19722	16.391	0.0992239	3.17805	0.652464	C38	1	Non-SOE	8.45	10	1518	1
333	2022	0.21253	0.986081	0.991004	26.376	1.6895	0.07356	0.0820196	0.170695	0.081981	0.007867	2.19722	16.391	0.206389	3.17805	0.640464	C38	1	Non-SOE	8.86	10	1518	1
333	2023	0.19389	0.981435	0.982898	26.376	1.6824	0.07428	0.119132	0.161052	0.081756	0.081763	2.19722	16.391	0.176295	3.17805	0.641387	C38	1	Non-SOE	8.97	10	1518	1
338	2007		0.985098	0.969649															Non-SOE		10		0
338	2008	0.399102	0.970513	0.984389	24.0998	0	0.093318	0.0640602	0.40606	0.280132	0.132149	2.89037	15.0098	0.112494	3.09104	0.613005	C36	1	SOE		10	0	1
338	2009	0.348006	0.920245	0.97419	24.3128	0	0.120561	0.06735	0.354036	0.260214	0.072368	2.89037	15.3025	0.0965024	3.09104	0.567584	C36	1	SOE		10	4	1
338	2010	0.353018	0.839002	0.94515	24.6776	0	0.18102	0.166846	0.318908	0.367102	0.781259	2.89037	15.4642	0.0520986	3.09104	0.551952	C36	1	SOE		10	15	1
338	2011	0.32379	0.952215	0.904431	24.843	0	0.110817	0.0967215	0.32514	0.426659	-0.051522	2.89037	15.42	0.0580082	3.09104	0.530377	C36	1	SOE		10	42	1
338	2012	0.242453	0.986015	0.984571	24.9178	0	0.050589	0.0415584	0.287037	0.405302	-0.197501	2.89037	15.4157	0.260196	3.09104	0.526552	C36	1	SOE	13.08	10	106	1
338	2013	0.272168	0.988393	0.986352	25.0866	0	0.052714	0.0734625	0.276642	0.401803	0.210656	2.89037	15.3999	0.235134	3.09104	0.562831	C36	1	SOE	13.22	10	206	1
338	2014	0.234769	0.9888	0.989796	25.5142	0	0.058155	0.0927794	0.289292	0.413597	0.365715	2.89037	15.4062	0.12617	3.09104	0.660711	C36	1	SOE	11.44	10	334	1
338	2015	0.18443	0.9888	0.991004	25.4671	0	0.01824	0.0589684	0.3091	0.386272	-0.074303	2.89037	15.408	0.140059	3.09104	0.636761	C36	1	SOE	7.25	10	499	1
338	2016	0.215158	0.9888	0.990762	25.8231	5.049	0.025703	0.0503104	0.255455	0.357363	0.264021	2.56495	15.4975	0.292959	3.09104	0.728267	C36	1	SOE	8.1	10	646	1
338	2017	0.257496	0.9888	0.990372	25.9684	0	0.051976	0.0857334	0.247409	0.34534	0.626569	2.77259	15.6185	0.141454	3.09104	0.702829	C36	1	SOE	13.62	10	904	1
338	2018	0.227958	0.986471	0.988991	26.0476	0	0.058877	0.108447	0.244199	0.330713	0.050712	2.77259	15.7532	0.114541	3.09104	0.696705	C36	1	SOE	13.7	10	1185	1
338	2019	0.249945	0.9879	0.990398	26.1906	1.772	0.053865	0.10064	0.215496	0.305113	0.094848	2.70805	15.7304	0.0801424	3.09104	0.705383	C36	1	SOE	12.64	10	1421	1
338	2020	0.252707	0.9888	0.988573	26.3245	0	0.044426	0.0846838	0.232498	0.277135	0.132657	2.89037	15.8722	0.0933061	3.09104	0.702924	C36	1	SOE	13.97	10	1518	1
338	2021	0.243259	0.9888	0.989871	26.3474	0	0.042189	0.0529069	0.233808	0.258454	0.030668	2.70805	16.0297	0.0869063	3.09104	0.628357	C36	1	SOE	13.53	10	1518	1
338	2022	0.230142	0.9888	0.991004	26.376	0	0.019351	-0.00800058	0.242685	0.223688	-0.139477	2.70805	15.6646	0.144503	3.09104	0.645479	C36	1	SOE	8.81	10	1477	1
338	2023	0.262541	0.9888	0.972936	26.376	0	0.035711	0.0821872	0.245346	0.198474	0.22152	2.89037	15.8998	0.0900625	3.09104	0.662867	C36	1	SOE	13.98	10	560	1
400	1998		0.75	0															SOE
400	1999		0	0.5															Non-SOE				0
400	2001		0.5	0															SOE		9		0
400	2002		0	0.612245															SOE		9		0
400	2003		0.708333	0															SOE		9		0
400	2004		0.885204	0															SOE		9		0
400	2005	0.228452	0.9125	0	22.1064	10.57	0.042014	0.0319444	0.32631	0.107499	0.073212	2.19722	13.2357	0.44709	3.43399	0.483561	C38	1	SOE		9		0
400	2006	0.205123	0.46	0.716049	22.25	10.57	0.041635	0.0260838	0.377388	0.100074	0.095621	2.19722	13.3047	0.419837	3.43399	0.521084	C38	1	SOE		8		0
400	2007	0.144757	0.8864	0	22.2609	10.465	0.035035	0.0506677	0.366778	0.121707	0.226415	2.19722	13.3047	0.553616	3.43399	0.49966	C38	1	SOE				0
400	2008	0.200919	0.927612	0.848073	22.2793	10.465	0.021895	0.0581964	0.409703	0.119708	0.059784	2.19722	13.1022	0.404573	3.43399	0.50229	C38	1	SOE		8	9	0
400	2009	0.200102	0.941043	0.887117	22.2504	0.0359	0.049334	0.0428423	0.402773	0.150117	0.168459	2.19722	13.3535	0.456093	3.43399	0.449573	C38	1	Non-SOE		8	22	0
400	2010	0.210337	0.950177	0.950321	22.4733	11.96	0.047726	0.0297669	0.325019	0.144083	0.26843	2.19722	13.7642	0.300053	3.43399	0.520769	C38	1	SOE		8	37	0
400	2011	0.308188	0.93252	0.941433	22.6794	0	0.047431	0.0668262	0.319122	0.144235	0.131442	2.19722	14.0387	0.109116	3.43399	0.580492	C38	1	SOE		9	120	0
400	2012	0.356927	0.965418	0.945888	22.6585	0	0.081379	0.0718601	0.363499	0.143716	0.515668	2.30259	14.3921	0.0553738	3.43399	0.539772	C38	1	SOE	31.57	9	204	1
400	2013	0.393918	0.964383	0.967047	22.8384	0	0.101229	0.0979266	0.337435	0.125643	0.082098	2.19722	14.3808	0.0894066	3.43399	0.539619	C38	1	SOE	29.95	9	400	1
400	2014	0.336949	0.974231	0.972064	23.1021	0	0.12175	-0.0193018	0.26738	0.124451	0.168362	2.3979	14.4524	0	3.43399	0.422345	C38	1	SOE	26.44	9	598	1
400	2015	0.364311	0.975506	0.970564	23.248	0	0.069233	0.0403054	0.224395	0.110329	-0.121171	2.19722	14.4986	0	3.43399	0.449712	C38	1	SOE	26.59	9	951	1
400	2016		0.966473	0.969377															SOE	47.4	9	1518	1
400	2017		0.97236	0.974879															SOE	50.27		1518	1
400	2018		0.960473	0.967613															SOE	44.44	8	1518	1
400	2019		0.973475	0.959279															SOE	51.5	8	1518	1
400	2020		0.976727	0.968064															SOE	51.44	8	1518	1
400	2021		0.977684	0.969843															SOE	49.54	8	1518	1
400	2022		0.970305	0.991004															SOE	47.7	9	1183	1
400	2023		0.958091	0.964611															SOE	48.04	9	829	1
401	2002		0.5	0															SOE	14	7		0
401	2003		0.5	0															SOE	14	8		0
401	2004		0.48	0.5															SOE	13.5	8		0
401	2005	0.119855	0.5	0.48	22.6083	0	0.021735	0.0772307	0.662348	0.132698	0.259071	2.19722	14.153	0.532989	3.4012	0.635387	C30	0	SOE	10.39	7		0
401	2006	0.113389	0	0.5	22.6153	0	0.033062	0.127702	0.678106	0.16315	0.253278	2.19722	13.9588	0.613538	3.4012	0.610444	C30	0	SOE	10.1	7		0
401	2007	0.0962503	0.857143	0	22.9192	0	0.053372	0.0671718	0.59463	0.17961	0.334053	2.19722	14.3571	0.596317	3.4012	0.671035	C30	0	SOE	10.07	8		0
401	2008	0.0861926	0.5	0.857143	23.2678	0	0.049825	0.0493993	0.405758	0.196117	0.183483	2.19722	14.2582	0.648593	3.4012	0.504574	C30	0	SOE	7.84	8	1	0
401	2009	0.151222	0	0.5	23.7968	0	0.061968	0.0911377	0.463338	0.177769	0.518523	2.19722	14.2415	0.587674	3.4012	0.643191	C30	0	SOE	8.53	9	0	0
401	2010	0.11409			24.1328	4.142	0.060415	0.0561595	0.493674	0.209691	0.594772	2.19722	14.4149	0.694803	3.4012	0.692911	C30	0	SOE		9	0	0
401	2011	0.114778			24.3628	3.728	0.046296	0.0371482	0.549308	0.239175	0.42155	2.48491	14.6439	0.514444	3.4012	0.654412	C30	0	SOE		9	1	0
401	2012	0.0989358	0.5	0	24.4491	3.863	0.003468	0.0230358	0.63246	0.16264	-0.070881	2.30259	14.6583	0.468425	3.4012	0.677956	C30	0	SOE	9.72	9	0	0
401	2013	0.0775162	0.8	0.5	24.4867	3.863	0.004698	0.0281982	0.654289	0.171547	0.075095	2.19722	14.4827	0.388305	3.4012	0.677456	C30	0	SOE	18.73	9	0	0
401	2014	0.0803058	0.8	0.8	24.5087	3.863	-0.006368	0.0511522	0.625983	0.159132	-0.002928	2.19722	14.5403	0.316878	3.4012	0.694987	C30	0	SOE	17.76	7	0	0
401	2015	0.0629167	0	0.793388	24.4437	3.748	-0.050397	0.0222205	0.633061	0.153591	-0.290875	2.30259	14.1233	0.348071	3.4012	0.725467	C30	0	SOE	21.02	7	1	0
401	2016	0.0732666	0.444444	0.444444	24.4485	22.5865	-0.00057	0.0648816	0.599659	0.146373	0.11045	2.56495	14.8051	0.440416	3.4012	0.730765	C30	0	SOE	22.69	7	0	0
401	2017	0.103234	0.970703	0.959711	24.4377	22.5865	0.003178	0.0658549	0.605972	0.145137	0.239523	2.56495	15.0202	0.484193	3.4012	0.725263	C30	0	SOE	23.64		0	0
401	2018	0.149909	0.983093	0.964902	24.8503	26.4414	0.042734	0.105343	0.484509	0.184771	1.0176	2.3979	15.0516	0.360645	3.4012	0.615594	C30	0	SOE	25.06	10	0	0
401	2019	0.0840739	0.975046	0.970913	24.8298	26.4414	0.073786	0.135331	0.584328	0.190659	0.118594	2.19722	15.2692	0.312766	3.4012	0.525172	C30	0	SOE	17.92	10	5	0
401	2020	0.072813	0.967963	0.978697	24.7999	26.4414	0.086625	0.148068	0.577532	0.18592	0.028186	2.48491	15.3544	0.251332	3.4012	0.454608	C30	0	SOE	18.15	10	18	0
401	2021	0.0727987	0.987229	0.985324	24.8231	20.7527	0.070119	0.102957	0.589089	0.183499	0.024181	2.3979	15.3381	0.287275	3.4012	0.440104	C30	0	SOE	21.7	10	31	0
401	2022	0.0723963	0.988025	0.991004	24.8507	20.7527	0.022998	0.0365891	0.59246	0.145544	-0.049368	2.19722	15.3184	0.349597	3.4012	0.474307	C30	0	SOE	19.9	9	48	0
401	2023	0.0860615	0.9888	0.953984	24.8163	20.7527	-0.028669	0.0498935	0.592051	0.144162	-0.182624	2.48491	14.6377	0.372054	3.4012	0.489398	C30	0	SOE	19.57	7	28	0
402	2005	0.195858	0.5	0	22.7142	0	0.064655	-0.00171192	0.623144	0.051609	0.149396	2.19722	15.0376	0.479009	3.3673	0.661442	K70	0	SOE		10		0
402	2006	0.222235	0	0.5	23.1409	0	0.055505	0.0146422	0.588259	0.055715	0.740652	2.19722	14.4059	0.33909	3.3673	0.644012	K70	0	SOE		10		0
402	2007	0.160434			23.3527	0	0.057832	-0.0586425	0.555261	0.058269	0.210712	2.19722	15.2514	0.482367	3.3673	0.646314	K70	0	SOE		10		0
402	2008	0.0701755			24.0374	0	0.048181	-0.179294	0.459075	0.070322	0.327621	2.19722	15.5239	0.54908	3.3673	0.461092	K70	0	SOE		10		0
402	2009	0.1018			24.4693	0	0.039341	-0.0370831	0.476765	0.069201	0.113744	2.19722	15.5802	0.395089	3.3673	0.623564	K70	0	SOE		10		0
402	2010	0.192421			24.7154	0	0.037994	-0.0458035	0.555727	0.065139	0.301503	2.19722	15.5751	0.394418	3.3673	0.681675	K70	0	SOE		10		0
402	2011	0.262751			24.813	0	0.036134	-0.0372635	0.579189	0.075767	0.188278	2.3979	15.5785	0.179771	3.3673	0.690309	K70	0	SOE		9		0
402	2012	0.248373			24.9722	0	0.041564	-0.027501	0.575692	0.094661	0.78825	2.19722	15.784	0.422104	3.3673	0.699479	K70	0	SOE	45.57	10		0
402	2013	0.21303			25.0549		0.048186	-0.0382007	0.59673	0.105455	0.153692	2.30259	15.7614	0.467186	3.3673	0.678514	K70	0	SOE	43.56	10		0
402	2014	0.146656	0	0	25.1959		0.038037	-0.00366696	0.611077	0.107361	0.108302	2.56495	15.7742	0.43358	3.3673	0.693987	K70	0	SOE	60.93	10		0
402	2015	0.119762	0	0	25.3837		0.02344	-0.121515	0.641577	0.137369	-0.293664	2.30259	15.8874	0.433924	3.3673	0.72555	K70	0	SOE	38.92	10		0
402	2016	0.205277			25.4492	0	0.02577	0.151423	0.523614	0.122941	0.275481	2.48491	14.6298	0.266373	3.3673	0.724098	K70	0	SOE	44.85	10		0
402	2017	0.155852			25.5533	0	0.034469	-0.0579347	0.522718	0.127897	0.285444	2.48491	16.391	0.328376	3.3673	0.730814	K70	0	SOE	30.5	9		0
402	2018	0.106725	0.755144	0.34	25.724	0	0.029498	-0.0607913	0.54	0.13228	-0.133467	2.3979	16.2201	0.391254	3.3673	0.749551	K70	0	SOE	35.31	9		0
402	2019	0.14776			25.8108	0	0.026541	0.0164226	0.509553	0.144988	0.184082	2.19722	15.9735	0.356255	3.3673	0.759361	K70	0	SOE	36.48	9		0
402	2020	0.0471738			25.8544	0	0.013397	0.0584481	0.500249	0.140552	-0.307922	2.48491	15.9958	0.384823	3.3673	0.764757	K70	0	SOE	21.21	9	3	0
402	2021	0.066227			25.8279	0	0.009468	0.0236254	0.528762	0.112144	0.332974	2.3979	14.5322	0.300422	3.3673	0.7415	K70	0	SOE	17.64	8	0	0
402	2022	0.0580568			25.754	0	0.004074	0.036664	0.501839	0.117301	-0.151086	2.30259	14.5175	0.365434	3.3673	0.722819	K70	0	SOE	24.37	8	0	0
402	2023	0.0487138			25.6957	0	-0.014501	0.0419595	0.496133	0.151289	-0.386971	2.48491	14.5175	0.337056	3.3673	0.721483	K70	0	SOE	19.04	6	0	0
403	1999		0	0															Non-SOE				0
403	2000		0	0															Non-SOE		7		0
403	2003		0.905325	0															SOE		6		0
403	2004		0.46875	0.666667															SOE		5		0
403	2005	0.159297	0	0	21.4569	10.324	-0.255162	0.0239891	0.643929	0.037483	0.109195	2.07944	13.3171	0.586819	3.43399	0.945986	C26	1	SOE		4		0
403	2006	0.213347	0.809917	0.444444	21.2571	10.324	-0.047688	-0.00610806	0.665092	0.037483	-0.091596	2.07944	15.4756	0.554032	3.43399	1.01592	C26	1	SOE	30.23	4		0
403	2007		0	0.882353															Non-SOE				0
403	2008		0	0.444444															Non-SOE			1	1
403	2012		0.32	0															Non-SOE	30.78		2	1
403	2013	0.0806914	0.886427	0.790123	20.8948	0.303	0.056765	0.0766596	0.455926	0.0444	0.016797	2.19722	15.174	0.379976	3.43399	0.703759	C27	1	Non-SOE	24.94	2	0	1
403	2014	0.0460399	0.705882	0.86	20.9004	0.303	0.089823	0.0645325	0.725563	0.043725	0.024659	2.19722	15.0415	0.349518	3.43399	0.615809	C27	1	Non-SOE	28.2	3	1	1
403	2015	0.0551537	0.734568	0	20.9586	0.303	0.054361	0.0555679	0.697755	0.043613	0.02201	2.89037	14.8106	0.354073	3.43399	0.584694	C27	1	Non-SOE	33.04	2	2	1
403	2016	0.076146	0.615556	0.8224	20.9698	0.303	0.03214	0.0488337	0.608547	0.041654	0.121824	2.07944	13.8102	0.297608	3.43399	0.588208	C27	1	Non-SOE	26.81	2	6	1
403	2017		0.444444	0.705882															Non-SOE	23.28	2	5	1
403	2018		0.875	0.622449															Non-SOE	26.58	2	5	1
403	2019		0.666667	0															SOE	30.13	4	6	1
403	2020		0.375	0.5															Non-SOE	35.6	5	1	1
403	2021		0.493827	0															SOE	44.13	7	5	1
403	2022		0.897805	0.9															Non-SOE	40.67	9	7	1
403	2023		0.881657	0.8224															Non-SOE	37.81	10	2	1
404	2002		0	0															SOE		6		0
404	2003		0	0															SOE		4		0
404	2004		0.5	0															SOE	40.81	5		0
404	2005	0.340076	0.5	0	21.3058	0	-0.075439	-0.00128747	0.430826	0.252965	0.298083	2.30259	12.2501	0.408927	3.4012	0.705534	C34	1	SOE	29.77	4		0
404	2006	0.369544	0.847737	0.5	21.4565	0	0.016235	0.0993277	0.376339	0.288104	0.373193	2.07944	12.6115	0.354129	3.4012	0.735591	C34	1	SOE	37.68	6		0
404	2007	0.430972	0.32	0.840278	21.6028	20.7555	0.023263	0.145803	0.472995	0.133869	0.528363	2.19722	12.7542	0.21847	3.4012	0.744038	C34	1	SOE	31.92	7		0
404	2008	0.40949	0.721088	0.625	21.455	20.7525	0.0326	0.0353214	0.4287	0.113061	0.156598	2.19722	12.9966	0.297528	3.4012	0.673729	C34	1	SOE	30.34	6	1	0
404	2009	0.485465	0.66	0.835938	21.7149	20.3793	0.071779	0.0374845	0.434385	0.127948	0.057226	2.19722	13.2394	0.219798	3.4012	0.688138	C34	1	SOE	35.05	7	1	0
404	2010	0.529768	0.152778	0.59375	22.002	20.9049	0.023557	0.0367072	0.428686	0.128711	0.41812	2.19722	13.2449	0.180663	3.4012	0.752424	C34	1	SOE		6	2	0
404	2011	0.548393	0.142012	0.214533	22.1623	16.2516	0.018442	0.0374417	0.351484	0.098819	0.162645	2.3979	13.3541	0.175409	3.4012	0.776426	C34	1	SOE	30.36	7	2	0
404	2012	0.548393	0.568047	0.110727	22.277	16.2516	0.038719	0.0591013	0.408021	0.255646	0.043495	2.56495	13.8709	0.191706	3.4012	0.763796	C34	1	SOE	27.6	8	7	0
404	2013	0.469733	0.734619	0.637119	22.5741	16.5161	0.045731	0.00150007	0.337064	0.238757	0.197908	2.19722	14.2823	0.148244	3.4012	0.609224	C34	1	SOE	26.35	8	6	0
404	2014	0.474221	0.547293	0.67875	22.611	16.5161	0.044652	0.122724	0.318419	0.247683	0.043652	2.30259	15.3985	0.0905853	3.4012	0.591573	C34	1	SOE	23.59	8	14	1
404	2015	0.446508	0.719479	0.580247	22.665	16.5161	0.048857	0.104088	0.298468	0.24462	-0.020955	2.48491	15.3122	0.108151	3.4012	0.574696	C34	1	SOE	22.39	8	7	1
404	2016		0.460486	0.67284															SOE	28.62	8	26	1
404	2017		0.759477	0.586546															SOE	30.07		29	1
404	2018		0.850735	0.755294															SOE	25.91		50	1
404	2019	0.391458	0.853326	0.83541	23.0504	16.1147	0.009833	0.0763481	0.271531	0.252203	0.076132	2.30259	14.884	0.252816	3.4012	0.584174	C34	1	SOE	19.73	6	46	1
404	2020	0.417246	0.887039	0.837284	23.1155	16.8252	0.017152	0.0511948	0.254053	0.233232	0.090078	2.3979	14.6829	0.20194	3.4012	0.596269	C34	1	SOE	23.23	7	62	1
404	2021	0.473031	0.90785	0.864271	23.1856	16.8252	0.025556	0.13624	0.255077	0.163293	0.262707	2.56495	14.875	0.129142	3.4012	0.606311	C34	1	SOE	32.15	8	86	1
404	2022	0.423033	0.942407	0.978615	23.2548	16.8252	0.034353	0.0705238	0.240594	0.148959	-0.007847	2.30259	15.6983	0.181565	3.4012	0.611478	C34	1	SOE	31.03	8	49	1
404	2023	0.41577	0.906566	0.9056	23.3553	16.8252	0.040125	0.0621728	0.22332	0.14304	-0.015767	2.30259	16.0906	0.168633	3.4012	0.626413	C34	1	SOE	29.61	8	5	1
406	2004		0	0															SOE	51.99	7		0
406	2005	0.194753			21.9864	7.5751	0.055048	0.215544	0.642651	1	0.127913	2.3979	12.8841	0.296553	3.43399	0.457687	B07	0	SOE	44.5	5		0
407	2001		0.8	0.5															Non-SOE	25.57	9		0
407	2002		0	0															Non-SOE	36.2	6		0
407	2004		0	0															Non-SOE	56	4		0
407	2005	0.199891	0.71875	0	21.0703	0	0.019049	0.0866133	0.443155	0.148198	0.310747	2.3979	13.0342	0.425673	3.4012	0.551538	C29	0	Non-SOE	53.5	5		0
407	2006	0.216899	0.716049	0	21.2666	0	0.027028	0.00982696	0.6139	0.165474	-0.066274	2.3979	12.7588	0.534057	3.4012	0.609884	C29	0	Non-SOE	45.5	6		0
407	2007	0.141724	0	0.734694	21.5628	0	0.01348	0.0171452	0.722355	0.204084	0.214535	2.3979	13.3359	0.727738	3.4012	0.677141	C29	0	Non-SOE		5		1
407	2008	0.1641	0	0	21.464	0	0.135819	0.0284899	0.568279	0.199102	0.444543	2.3979	12.9336	0.514626	3.4012	0.550517	C29	0	Non-SOE		7	0	1
407	2009	0.188396	0.88	0	21.6025	0	0.106251	-0.0353616	0.478894	0.156447	-0.188613	2.3979	15.1618	0.515321	3.4012	0.52568	C29	0	Non-SOE		8	0	1
407	2010	0.232487	0.917355	0	21.8594	0	0.12146	0.000891524	0.411467	0.159749	0.474382	2.3979	14.3444	0.444022	3.4012	0.5325	C29	0	Non-SOE		9	4	1
407	2011	0.225501	0.934911	0.918715	21.8656	0	0.001993	0.0385027	0.379841	0.171881	0.063282	2.3979	14.1723	0.42491	3.4012	0.552447	C29	0	Non-SOE		6	4	1
407	2012	0.360573	0.912764	0.949598	21.8786	0	-0.044176	0.0143774	0.385967	0.039971	-0.044598	2.70805	14.0404	0.371463	3.4012	0.585817	C26	1	Non-SOE	47.75	5	27	1
407	2013	0.322414	0.94898	0.953686	21.9735	0	0.015261	0.00490185	0.37114	0.073743	0.021108	2.3979	14.2697	0.347051	3.4012	0.615876	C26	1	Non-SOE	23.12	6	13	1
407	2014		0.84	0.925															Non-SOE	39.31	6	25	1
407	2015	0.129718	0.928571	0.734694	22.1468	0	0.010047	0.0157754	0.245907	0.071844	-0.126349	2.83321	14.5944	0.651445	3.4012	0.494332	C26	1	Non-SOE	27.74	5	31	1
407	2016	0.186128	0	0.833333	22.1825	0	-0.07693	0.0118844	0.286623	0.252869	0.055949	2.48491	14.6551	0.44275	3.4012	0.41451	D45	0	Non-SOE	17.18	2	26	1
407	2017	0.185675	0	0.5	22.3417	1.866	0.026253	0.0400703	0.291306	0.230168	0.444625	2.3979	14.6245	0.387853	3.4012	0.465132	D45	0	Non-SOE	19.17	4	27	1
407	2018	0.243047	0.847107	0.64	22.5838	5.8854	0.03171	0.0441794	0.297669	0.205511	0.221487	2.48491	14.4007	0.3402	3.4012	0.574102	D45	0	Non-SOE	20.15	4	17	1
407	2019	0.245354	0.734694	0.834467	22.5965	0	0.031532	0.0907619	0.307518	0.212145	0.143822	2.30259	15.2903	0.307723	3.4012	0.552642	D45	0	Non-SOE	26.79	4	18	1
407	2020	0.139214	0.923823	0.857143	22.6332	0	0.03252	0.0666096	0.325611	0.1322	-0.140591	2.30259	15.2071	0.422843	3.4012	0.570321	D45	0	Non-SOE	19.42	3	9	1
407	2021	0.149027	0.914062	0.899063	22.6746	16.0394	0.015797	0.0413913	0.322678	0.324863	-0.010604	2.77259	15.4574	0.390859	3.4012	0.570659	D45	0	Non-SOE	16.64	3	9	1
407	2022	0.146762	0.612245	0.857143	22.6915	16.0394	0.025658	0.0375955	0.32569	0.290922	0.021467	2.19722	14.5081	0.402906	3.4012	0.567544	D45	0	Non-SOE	25.72	3	8	1
407	2023	0.107621	0.625	0	22.6629	16.0394	0.030237	0.0684192	0.33981	0.257886	0.006872	2.19722	14.8094	0.430896	3.4012	0.532368	D45	0	Non-SOE	20.73	2	3	1
408	1998		0	0															Non-SOE
408	2005	0.0776548	0.5	0	20.8684	11.368	-0.092833	-0.124336	0.299497	0.132698	-0.006689	1.94591	12.5368	0.518463	3.3322	0.683085	C30	0	Non-SOE		2		0
408	2006	0.0774878			20.6674	9.3	0.016419	0.0775999	0.23393	0.16315	-0.294561	2.19722	12.5194	0.517301	3.3322	0.602631	C30	0	Non-SOE		2		0
408	2007	0.224924			20.7733	13.956	0.002886	-0.179294	0.198123	0.17961	3.03789	1.94591	12.8453	0.465551	3.3322	0.638465	C30	0	Non-SOE		2		0
408	2008	0.0928894			20.3692	13.956	-0.128265	0.163778	0.272293	0.196117	0.343993	1.94591	12.8532	0.442158	3.3322	0.609795	C30	0	Non-SOE		2	0	0
408	2009	0.123359			20.0575	9.304	-0.255162	0.019343	0.273901	0.177769	-0.611877	1.79176	12.8975	0.386678	3.3322	0.739263	C30	0	Non-SOE		2	0	0
408	2010	0.0324785			19.9045	13.668	0.06808	0.0141446	0.167877	0.209691	0.568821	2.3979	13.1206	0.37407	3.3322	0.62671	C30	0	Non-SOE		1	1	0
408	2011	0.0235202			19.8743	13.668	0.013066	-0.00734359	0.147281	0.281564	-0.018754	2.19722	13.1806	0.33647	3.3322	0.600549	C32	0	Non-SOE		1	0	0
408	2012	0.0260912			19.9271	8.592	0.011013	0.0259598	0.355373	0.119097	-0.611877	2.3979	12.7105	0.242642	3.3322	0.607177	F51	0	Non-SOE	82.94	1	1	0
408	2013	0.175237			20.173	11.814	0.031936	-0.00608832	0.159527	0.128271	3.03789	2.19722	12.6568	0.0201993	3.3322	0.664357	F51	0	Non-SOE	82.94	1	1	0
408	2014	0.184654			19.939	11.814	-0.107281	0.00140061	0.0465618	0.109728	-0.611877	2.3979	12.8542	0.00940866	3.3322	0.69855	F51	0	Non-SOE	82.94	1	0	0
408	2015	0.364121			19.9552	11.814	-0.131652	0.0273076	0.0436246	0.092314	1.11674	2.07944	12.9146	0.00775419	3.3322	0.833984	F51	0	Non-SOE	82.94	1	0	0
408	2016	0.0449009			22.7194	0	0.145399	0.0546899	0.487535	0.12352	3.03789	2.77259	13.8155	0.166178	3.3322	0.186463	F51	0	Non-SOE	61.33	6	0	0
408	2017	0.0407568			22.7703	12.8483	0.161128	-0.00858142	0.473654	0.068681	0.219101	2.30259	13.8616	0.264514	3.3322	0.156207	C26	1	Non-SOE	44.61	8	1	0
408	2018		0.5	0															Non-SOE	59.29		0	0
408	2021		0.932346	0.887039															Non-SOE	51.34	8	2	0
408	2022		0.5	0															Non-SOE	42.65	10	14	0
408	2023		0.883379	0															Non-SOE	44.18	10	9	0
409	2005	0.123677			19.363	0	0.031189	0.0780088	0.114231	0.097701	-0.345133	2.48491	12.22	0.364877	3.43399	0.468488	C35	1	SOE		1		0
409	2006	0.014889			19.363	0	-0.198797	0.0647061	0.115883	0.107541	-0.611877	2.07944	12.4502	0.393851	3.43399	0.524075	C35	1	SOE		1		0
409	2009	0.00620291			19.363		-0.235223	0.140701	0.024618	0.130278	-0.002705	1.94591	13.6708	0.00833101	3.43399	0.207246	C35	1	SOE	82.94	1		0
409	2010	0.00620291			19.363		-0.112726	-0.0244816	0.024618	0.112691	0.244419	2.19722	13.2164	0.00744171	3.43399	0.250909	C35	1	SOE		1		0
409	2011	0.0616032			19.363	18.746	0.117903	-0.179294	0.028249	0.125114	3.03789	2.19722	12.7657	0.0173787	3.43399	0.110442	C35	1	SOE		1		0
409	2012	0.0461393			20.9043	13.6833	0.066862	0.0604151	0.269687	0.119097	2.43754	2.83321	13.7771	0.000350949	3.43399	0.213988	F51	0	Non-SOE	61.82	2		0
409	2013	0.0528363			21.2981		0.085583	0.0251166	0.283592	0.464558	0.367785	2.89037	13.7643	0.542833	3.43399	0.383685	B08	0	SOE	63.84	2		0
409	2014	0.0573827			21.9208		-0.011588	-0.0249236	0.243801	0.471586	-0.223428	2.30259	13.8514	0.447051	3.43399	0.617375	B08	0	SOE	48.36	1		0
409	2015	0.0588813	0.833333	0.929688	22.4596		0.02745	-0.0451168	0.273206	0.40176	3.03789	2.19722	13.9029	0.550336	3.43399	0.727898	B08	0	SOE	27.38	4		1
409	2016	0.119392	0.681818	0	22.5475		-0.032305	-0.0324523	0.311653	0.164069	-0.000987	2.30259	13.7297	0.449656	3.43399	0.78185	S90	0	SOE	38.51	5	5	1
409	2017	0.113659	0	0.595661	22.5106	4.956	-0.044571	-0.0111337	0.332337	0.170819	-0.354984	2.63906	13.8425	0.630396	3.43399	0.818473	S90	0	SOE	41.28	4	6	1
409	2018	0.147583	0.932785	0.905	22.2907	6.471	0.023656	0.146348	0.348418	0.14361	1.14325	2.63906	13.8836	0.329155	3.43399	0.551379	S90	0	SOE	59.29	6	5	1
409	2019	0.24017	0.844291	0.839506	22.0673	6.471	-0.202089	-0.00624224	0.212036	0.218045	-0.276102	2.89037	14.2985	0.420788	3.43399	0.666963	S90	0	SOE	64.72	2	3	1
409	2020		0.932281	0.910156															SOE	67.05		8	1
409	2021		0.953086	0.946436															SOE	63.91		8	1
409	2022		0.983679	0.919668															SOE	53.49	5	10	1
409	2023		0.974609	0.876033															SOE	47.38	5	16	1
410	1999		0	0															SOE				0
410	2004		0	0															SOE	17.85	9		0
410	2005	0.323467	0.8	0	22.3861	0	0.024782	0.0695432	0.391718	0.252965	0.397427	2.19722	11.9264	0.415314	3.43399	0.790395	C34	1	SOE	11.95	9		0
410	2006	0.477887	0.666667	0.75	22.4325	0	0.026832	0.0441965	0.412474	0.288104	0.215026	2.07944	11.9382	0.223146	3.43399	0.77473	C34	1	SOE	13.88	9		0
410	2007	0.548393	0	0.666667	22.7147	0	0.011369	-0.0306121	0.552684	0.133869	0.113527	2.19722	12.9575	0.263216	3.43399	0.815746	C34	1	SOE	18.48	8		0
410	2008	0.504339	0.623457	0	22.9563	0	0.004883	-0.0833664	0.483703	0.113061	0.112526	2.19722	12.8293	0.369277	3.43399	0.851519	C34	1	SOE		8		0
410	2009	0.353917	0.814815	0.726562	22.9156	2.4747	0.005754	-0.123779	0.4517	0.127948	-0.086736	2.19722	12.9067	0.498915	3.43399	0.841649	C34	1	SOE		7	3	1
410	2010	0.343919	0.835911	0.897959	23.073	2.477	0.014281	-0.0247249	0.514583	0.128711	0.346167	2.56495	14.293	0.494321	3.43399	0.852209	C34	1	SOE		8	9	1
410	2011	0.355216	0.851562	0.873959	23.2374	2.4964	0.00964	0.0147212	0.477667	0.098819	0.194342	2.30259	14.3705	0.458906	3.43399	0.868213	C34	1	SOE		8	16	1
410	2012	0.289689	0.952381	0.82	23.2976	2.4817	0.002656	-0.0971661	0.431438	0.255646	-0.189782	2.48491	14.2805	0.631143	3.43399	0.875378	C34	1	SOE		7	27	1
410	2013	0.256925	0.892562	0.921028	23.5189	1.9385	0.002329	-0.0820621	0.428332	0.238757	-0.052372	2.63906	14.2917	0.663402	3.43399	0.833668	C34	1	SOE		7	39	1
410	2014	0.285707	0.8025	0.89369	23.7263	1.7633	0.001209	-0.0815591	0.384448	0.247683	0.05907	2.19722	14.2021	0.622392	3.43399	0.863882	C34	1	SOE		7	58	1
410	2015	0.220555	0.840237	0.897959	23.8274	1.765	-0.030157	-0.128359	0.396961	0.24462	-0.183116	2.48491	14.1171	0.62286	3.43399	0.89864	C34	1	SOE	24.72	7	62	1
410	2016	0.232928	0.85748	0.848	23.934	1.7656	-0.061053	-0.0780569	0.459445	0.239411	-0.021947	2.48491	13.9297	0.541003	3.43399	0.966771	C34	1	SOE	24.32	6	42	1
410	2017	0.239707	0.924845	0.863653	23.7872	1.7656	0.00469	-0.052463	0.397355	0.198798	-0.329056	2.3979	13.8738	0.506278	3.43399	0.952312	C34	1	SOE	20.86	7	69	1
410	2018	0.290319	0.901259	0.928713	23.7384	10.4512	-0.041341	-0.00279094	0.469076	0.223335	0.197089	1.94591	13.8846	0.570828	3.43399	0.992637	C34	1	SOE	28.72	7	95	1
410	2019		0.928056	0.891272															SOE	16.45	5	88	1
410	2020		0.943787	0.945646															SOE	27.1	4	85	1
410	2021		0.918095	0.935843															SOE	30.62	4	75	1
410	2022		0.933969	0.967742															SOE	42.21	5	66	1
410	2023		0.948347	0.911153															SOE	40.92	4	21	1
411	1997		0.5	0															SOE
411	1998		0.666667	0															SOE
411	1999		0.5	0.666667															SOE				0
411	2006	0.445995	0.899654	0	20.8559	18.67	0.017923	0.0592904	0.255036	0.089943	0.107788	2.07944	13.3692	0.385019	3.43399	0.810893	F52	0	SOE	18.03	4		0
411	2007	0.453437			20.989	14.5759	0.024781	-0.0303779	0.225589	0.090192	0.233476	2.07944	13.5278	0.358513	3.43399	0.794352	F52	0	SOE	17.26	4		0
411	2008	0.45892			21.1096	22.726	0.029216	0.0830149	0.244352	0.107248	0.211841	2.19722	13.6106	0.384417	3.43399	0.808319	F52	0	SOE	17.05	4	4	0
411	2009	0.514249			21.3376	20.6939	0.038342	0.0232361	0.269775	0.086351	0.238658	2.19722	13.8978	0.318295	3.43399	0.812174	F52	0	SOE		5	14	0
411	2010	0.548393			21.6259	20.1514	0.040537	0.0369582	0.294005	0.50362	0.307485	2.19722	14.4915	0.274566	3.43399	0.81415	F51	0	SOE		4	17	0
411	2011	0.494015			22.0259	20.1514	0.124928	-0.0219207	0.266904	0.375043	0.284428	2.19722	14.777	0.233887	3.43399	0.750787	F51	0	SOE		6	9	0
411	2012	0.520946			22.1367	20.1514	0.036896	0.0168939	0.276927	0.119097	0.242026	2.48491	14.9041	0.19667	3.43399	0.745088	F51	0	SOE	13.01	6	34	0
411	2013	0.514504	0	0.8	22.2914	20.1514	0.037894	0.0157831	0.288476	0.128271	0.168022	2.19722	14.9741	0.250982	3.43399	0.740446	F51	0	SOE	10.49	6	60	0
411	2014	0.521172			22.3741	20.1514	0.025649	0.0168964	0.312568	0.109728	0.137801	2.56495	15.0274	0.22396	3.43399	0.737726	F51	0	SOE	10.13		76	0
411	2015	0.521205			22.5356	20.1514	0.027153	0.0154019	0.305106	0.092314	0.098952	2.56495	15.0155	0.24941	3.43399	0.752556	F51	0	SOE	10.4	6	47	0
411	2016	0.519343			22.6673	16.3296	0.029267	0.0202556	0.31464	0.12352	0.115792	2.19722	15.1688	0.155401	3.43399	0.757153	F51	0	SOE	9.96	6	17	0
411	2017	0.471705			22.9297	0	0.023826	0.0174448	0.30132	0.122191	0.095612	2.63906	15.1586	0.320462	3.43399	0.790254	F51	0	SOE	9.24	5	19	0
411	2018	0.436272			22.9197	0	0.024769	0.0184947	0.305828	0.113632	0.08382	2.63906	15.3257	0.299933	3.43399	0.768319	F51	0	SOE	10.94	6	13	0
411	2020	0.38911			23.1437	4.221	0.031137	0.0295319	0.278872	0.134233	0.016555	2.63906	15.4203	0.292257	3.43399	0.715042	F51	0	SOE	11.38	7	4	0
411	2021	0.374322			23.2284	4.114	0.03372	0.0266243	0.301665	0.153306	0.068888	2.56495	15.6399	0.242366	3.43399	0.712904	F51	0	SOE	11.55	7	0	0
411	2022	0.46898			23.3007	4.073	0.036406	0.0297153	0.320179	0.175152	0.14546	2.3979	15.2555	0.116615	3.43399	0.705025	F51	0	SOE	10.2	8	2	0
412	2000		0	0																	2		0
413	1996		0	0															Non-SOE
413	2001		0	0															Non-SOE		6		0
413	2005	0.0243325			20.5478	19.2427	-0.255162	-0.018389	0.227259	0.060387	-0.302732	1.94591	12.3263	0.00977247	3.46574	0.659062	C39	1	SOE		5		0
413	2006	0.0609178			19.814	21.6094	-0.153458	-0.0817785	0.445323	0.069866	-0.234064	1.94591	12.1443	0.0278233	3.46574	0.480125	C39	1	SOE		1		0
413	2007	0.0906472			19.8896	23.3096	0.026078	0.0300786	0.407023	0.074003	2.78263	1.94591	12.3087	0	3.46574	0.401233	C39	1	SOE		2		0
413	2008	0.0595502			19.8228	23.3096	0.01165	0.00843567	0.423105	0.083039	-0.100447	1.94591	12.3089	0	3.46574	0.347825	C39	1	SOE		1	0	0
413	2009	0.0395919			19.7131	9.2887	-0.085091	-0.0345535	0.493607	0.095821	-0.611877	1.94591	11.9264	0	3.46574	0.362231	C39	1	SOE		2	0	0
413	2010	0.0636498			19.7421	13.6145	0.011002	0.0276614	0.64656	0.109239	0.263007	1.94591	12.2192	0	3.46574	0.363774	C39	1	SOE		2	1	0
413	2011	0.0387657			19.7401	14.3075	0.032405	-0.00491376	0.52091	0.115269	0.332753	2.07944	12.3662	0	3.46574	0.305501	C39	1	Non-SOE		2	0	0
413	2012	0.03618	0.929752	0	21.4468	8.0407	0.197903	-0.179294	0.106268	0.112226	3.03789	1.94591	12.6676	0.82238	3.46574	0.755861	C39	1	Non-SOE	79.84	7	0	0
413	2013	0.0318961	0.969697	0.9575	22.9241	8.2984	0.073827	-0.179294	0.0486803	0.103761	0.196378	2.3979	13.6219	0.82238	3.46574	0.349694	C39	1	Non-SOE	73.55	9	1	1
413	2014	0.0428913	0.958622	0.961461	23.2464	17.0638	0.084569	-0.00353359	0.198234	0.094565	1.30003	2.07944	13.7837	0.811183	3.46574	0.480613	C39	1	Non-SOE	51.7		1	1
413	2015	0.0411218	0.9798	0.969344	24.0836	22.4649	0.058897	0.061813	0.315229	0.088109	1.16955	2.07944	14.3299	0.704683	3.46574	0.49437	C39	1	Non-SOE	31.45	10	4	1
413	2016	0.0421266	0.978015	0.978725	24.5697	9.7398	0.034659	0.0296852	0.248606	0.064181	0.484089	2.19722	14.4102	0.485623	3.46574	0.507345	C39	1	Non-SOE	30.78	10	69	1
413	2017	0.108166	0.981898	0.975029	24.9381	16.3999	0.03287	0.0187014	0.23613	0.064068	1.51204	1.94591	15.1701	0.294659	3.46574	0.526364	C39	1	Non-SOE	21.11	10	236	1
413	2018	0.160912	0.986357	0.979008	25.0079	11.125	0.032139	0.00534958	0.181124	0.058692	0.627314	2.30259	15.1982	0.283573	3.46574	0.539472	C39	1	Non-SOE	20.62	10	297	1
413	2019	0.142645	0.986248	0.985292	24.9392	16.8169	-0.022205	-0.044461	0.195601	0.20359	-0.378671	2.07944	14.4805	0.326041	3.46574	0.534897	C39	1	Non-SOE	16.9	7	391	1
413	2020	0.111305	0.986534	0.985346	24.895	10.3657	-0.052381	0.0314874	0.181324	0.192355	-0.597875	2.3979	15.0939	0.299401	3.46574	0.558631	C39	1	Non-SOE	28.88	7	428	1
413	2021	0.0998468	0.987723	0.984378	24.8582	16.9287	-0.04496	0.0210505	0.14772	0.1709	-0.201001	2.07944	14.6264	0.261387	3.46574	0.586016	C39	1	Non-SOE	37.69	7	439	1
413	2022	0.0976336	0.988095	0.991004	24.7939	10.5498	-0.029653	0.00434244	0.172571	0.196481	0.046282	2.19722	14.473	0.243475	3.46574	0.596684	C39	1	Non-SOE	48.6	7	362	1
413	2023		0.941015	0.965289															Non-SOE			119	1
415	2000		0.64	0															Non-SOE		4		0
415	2004		0	0.666667															Non-SOE	24.98	2		0
415	2005	0.103814			20.7575	14.995	0.005089	0.0738871	0.330861	0.148166	-0.136813	1.94591	12.2713	0.456816	3.43399	0.547908	E48	0	Non-SOE	42.1	2		0
415	2006	0.134243			20.8685	0	0.013709	0.111718	0.313398	0.179381	-0.186468	1.94591	12.788	0.275773	3.43399	0.550565	E48	0	Non-SOE	26.17	2		0
415	2007	0.113633			20.8945	11.175	0.011957	0.0352215	0.330666	0.188784	0.410508	1.94591	12.5818	0.319807	3.43399	0.572603	E48	0	Non-SOE	53.12	2		0
415	2008	0.190263			20.8108	9.145	-0.078201	-0.0585514	0.457801	0.579555	-0.313273	1.94591	12.6543	0.396728	3.43399	0.654681	E48	0	Non-SOE	56.81	2	0	0
415	2009	0.206202			20.8664	0	-0.076102	0.189363	0.494037	0.378383	0.0732	1.94591	12.5433	0.231836	3.43399	0.745751	E48	0	Non-SOE	47.86	2	0	0
415	2010	0.260266			20.9715	0	0.00172	0.0283525	0.41491	0.38733	0.25638	1.94591	12.7283	0.202531	3.43399	0.782727	E48	0	Non-SOE		1	0	0
415	2011	0.00840095			23.6473	28.519	0.024316	0.043113	0.024618	1	2.34312	2.77259	12.666	0.82238	3.43399	0.541802	L71	0	Non-SOE		9	1	0
415	2016	0.0126264			26.1015	26.6976	0.016304	0.0643699	0.541404	0.687299	1.51139	2.63906	15.3378	0.752311	3.43399	0.825802	L71	0	Non-SOE		10	0	0
415	2017	0.00782967			26.376	27.917	0.012209	0.0699854	0.60021	0.515676	0.481368	2.3979	14.8282	0.514556	3.43399	0.882109	L71	0	Non-SOE	43.46	10	0	0
415	2018	0.0133915			26.376	27.6212	0.00909	0.0714959	0.636777	0.506876	0.149059	2.63906	14.5925	0.393855	3.43399	0.807246	L71	0	Non-SOE	57.62	10	0	0
415	2019	0.00620291			26.305	24.2385	0.012054	0.0748506	0.747676	0.676865	-0.060255	2.19722	14.9232	0.316426	3.43399	0.794467	L71	0	Non-SOE	50.69	10	8	0
415	2020	0.00972052			26.2456	22.4072	-0.033332	0.0577377	0.751123	0.899284	-0.293407	2.19722	14.7134	0.263898	3.43399	0.833928	L71	0	Non-SOE	48.67	9	4	0
415	2021	0.00930283			26.2376	0.9873	-0.00453	0.0648274	0.762829	0.890384	-0.022872	2.3979	15.0111	0.271016	3.43399	0.839347	L71	0	Non-SOE	46.71	9	2	0
415	2022	0.00718761			26.2979	0.9873	-0.009262	0.0796995	0.761443	0.911958	0.191529	2.30259	14.9856	0.29036	3.43399	0.835867	L71	0	Non-SOE	55.84	9	1	0
416	2002		0.716049	0															Non-SOE	75.23	6		0
416	2004		0.5	0.666667															Non-SOE		6		0
417	2005	0.265804			21.4537	0	0.025226	0.0776504	0.472539	0.083703	0.200717	2.3979	12.7367	0.313543	3.43399	0.596986	F52	0	SOE		8		0
417	2006	0.336402			21.567	0	0.032925	0.113505	0.470659	0.089943	0.291078	2.3979	13.0498	0.234822	3.43399	0.620921	F52	0	SOE		8		0
417	2007	0.410129			21.6352	0	0.058477	0.153104	0.414667	0.090192	0.230375	2.3979	13.4298	0.175768	3.43399	0.595032	F52	0	SOE		8		0
417	2008	0.484019			21.9295	0	0.064798	0.196291	0.426824	0.107248	0.271389	2.3979	13.9333	0.159149	3.43399	0.644616	F52	0	SOE		8		0
417	2009	0.541703			22.0299	0	0.082082	0.183904	0.398246	0.086351	0.166876	2.3979	13.5664	0.0524335	3.43399	0.645623	F52	0	SOE		7		0
417	2010	0.548393			22.2214	0	0.089902	0.189261	0.344982	0.087257	0.199865	2.56495	13.6383	0.0117172	3.43399	0.630959	F52	0	SOE		8		0
417	2011	0.508963			22.5432	0	0.109805	0.133726	0.258873	0.082806	0.210966	2.3979	13.6383	0.00625221	3.43399	0.565579	F52	0	SOE		8		0
417	2012	0.498235			22.6201	0	0.071546	0.0998631	0.260954	0.063775	0.064787	2.77259	13.699	0.0143013	3.43399	0.539711	F52	0	SOE		8		0
417	2013	0.477844			22.7405	0	0.066883	0.049935	0.227412	0.065291	0.088354	2.77259	13.9967	0.0160341	3.43399	0.540901	F52	0	SOE		8		0
417	2014	0.442158			22.7964	0	0.057688	0.0566303	0.241747	0.068827	0.006273	2.63906	13.9887	0.0154583	3.43399	0.532677	F52	0	SOE		8		0
417	2015	0.388494			22.8389	0	0.04094	0.0352456	0.283186	0.093633	-0.020798	2.48491	14.0248	0.0191272	3.43399	0.530825	F52	0	SOE		8		0
417	2016	0.381382			22.9452	0	0.04132	0.0740277	0.285735	0.08499	-0.002963	2.70805	14.2329	0.0720684	3.43399	0.551745	F52	0	SOE		8		0
417	2017	0.355033			23.0354	0	0.030631	0.0628075	0.310357	0.088093	0.067182	2.70805	13.9982	0.0872048	3.43399	0.572341	F52	0	SOE		6		0
417	2018	0.379315			23.0758	0	0.030453	0.0659034	0.365436	0.087888	0.028107	2.48491	13.8759	0.0707986	3.43399	0.575794	F52	0	SOE		6		0
417	2019	0.341823			23.1047	0	0.023169	-0.0363682	0.366589	0.099563	0.021215	2.3979	14.1206	0.0960651	3.43399	0.562743	F52	0	SOE		5		0
417	2020	0.122126			23.1326	0	0.017248	0.0245525	0.398491	0.129326	-0.419745	2.30259	14.1733	0.153647	3.43399	0.564571	F52	0	SOE		6		0
417	2021	0.115526			23.28	0	0.020556	0.0750719	0.349934	0.117458	0.001272	2.70805	14.099	0.125176	3.43399	0.609406	F52	0	SOE		7		0
417	2022	0.102327			23.293	0	0.017557	0.0456116	0.334768	0.099671	-0.005665	2.30259	14.4235	0.14796	3.43399	0.601921	F52	0	SOE		7		0
417	2023		0.680556	0															SOE		7		0
418	1997		0.842975	0.625															Non-SOE
418	1998		0.828889	0.5															Non-SOE
418	1999		0.867188	0.796671															Non-SOE				0
418	2000		0.882639	0.855															Non-SOE		10		0
418	2001		0.761246	0.887755															Non-SOE		8		0
418	2002		0.782007	0.734375															Non-SOE	24.59	6		0
418	2003		0.704082	0.796296															SOE		8		0
418	2004		0.666667	0.765625															Non-SOE	25.24	8		0
418	2005	0.348438	0.846561	0.653061	21.9585	10.3009	0.014494	0.0191403	0.334781	0.107499	0.345547	2.19722	14.3578	0.324166	3.43399	0.634247	C38	1	Non-SOE	18.99	8		0
418	2006	0.381715	0.613333	0.852145	22.0091	0.0187	0.010159	0.0739028	0.383272	0.100074	0.305557	2.19722	14.4307	0.242847	3.43399	0.636647	C38	1	SOE	22.98	8		0
418	2007	0.444268	0.844444	0.783203	22.0542	0.0223	0.090904	0.098539	0.315199	0.121707	0.174881	2.19722	14.5574	0.0936581	3.43399	0.545915	C38	1	SOE	15.73	8		0
418	2008		0.788656	0.7776															Non-SOE	14.87	7	3	1
418	2009	0.438691	0.827029	0.760295	22.0787	19.3516	0.061429	0.0358463	0.266149	0.150117	0.019161	2.19722	14.5885	0.000509185	3.43399	0.506345	C38	1	Non-SOE		9	7	1
418	2010	0.530406	0.817283	0.814725	22.8029	24.4381	0.087069	0.090499	0.280801	0.144083	1.5604	2.19722	15.0884	0.00201289	3.43399	0.561231	C38	1	Non-SOE		9	1	1
418	2011	0.529302	0.757222	0.789425	22.9365	28.519	0.062818	0.0265201	0.237801	0.144235	-0.020241	2.19722	15.248	0.00134388	3.43399	0.566435	C38	1	Non-SOE		9	5	1
418	2012	0.468545	0.824594	0.76281	22.8519	28.519	0.043175	0.0410245	0.267745	0.143716	-0.371346	2.48491	15.4257	0	3.43399	0.494206	C38	1	Non-SOE		9	15	1
418	2013	0.456672	0.822859	0.804688	22.9449	22.0408	0.053869	0.0981165	0.216035	0.125643	0.264946	2.30259	16.1646	0	3.43399	0.508342	C38	1	Non-SOE		9	52	1
418	2014	0.495704	0.839273	0.806253	23.1548	28.519	0.076782	0.145657	0.146916	0.124451	0.237886	2.3979	15.8041	0	3.43399	0.54779	C38	1	Non-SOE	27.15	10	82	1
418	2015	0.42057	0.818193	0.795669	23.3855	17.6053	0.081941	0.248478	0.123184	0.110329	0.215417	2.48491	15.5114	0	3.43399	0.582086	C38	1	Non-SOE	27.3	10	242	1
418	2016	0.474955	0.850385	0.806186	23.6617	17.4447	0.080857	0.206294	0.142735	0.122095	0.243937	2.19722	15.6316	0.0154116	3.43399	0.631521	C38	1	Non-SOE	32.79	10	443	1
418	2017		0.846785	0.826061															Non-SOE	38.82		1127	1
418	2018		0.844732	0.819728															Non-SOE	38.57		1518	1
419	2003	0.209283			21.0023	0	0.022342	0.0867345	0.606269	0.093301	0.013253	1.79176	12.7939	0.541659	3.3322	0.503235	F52	0	SOE		2		0
419	2005	0.229922			21.1626	0	0.024777	0.0677576	0.782564	0.083703	0.106396	2.07944	12.7939	0.510503	3.3322	0.542826	F52	0	SOE		4		0
419	2006	0.259007			21.2965	0	0.035991	0.123096	0.677481	0.089943	0.181876	2.07944	12.7939	0.482336	3.3322	0.567974	F52	0	SOE		5		0
419	2007	0.275719			21.3744	19.7225	0.03295	0.109959	0.590278	0.090192	0.38608	2.07944	12.7939	0.388888	3.3322	0.565869	F52	0	SOE	6.07	4		0
419	2008	0.328553			21.5596	19.0995	0.02296	0.0770057	0.494064	0.107248	0.134558	2.19722	13.7212	0.379002	3.3322	0.609326	F52	0	SOE	9.02	5		0
419	2009	0.358252			21.7748	19.0995	0.020846	0.159495	0.585553	0.086351	0.327146	2.07944	13.7212	0.304214	3.3322	0.717833	F52	0	SOE		5		0
419	2010	0.368022			21.8825	19.327	0.034212	0.102726	0.539663	0.087257	0.354961	2.07944	13.7212	0.366119	3.3322	0.718966	F52	0	SOE		5		0
419	2011	0.323801			21.9957	19.2115	0.063879	0.0806551	0.483232	0.082806	0.145013	2.07944	13.7212	0.135245	3.3322	0.532363	F52	0	SOE		6		0
419	2012	0.349596			22.0336	19.2115	0.042702	0.105538	0.434081	0.063775	0.038179	2.30259	13.9553	0.152937	3.3322	0.530868	F52	0	SOE	17.89	5		0
419	2013	0.389891			22.0622	19.2115	0.038631	0.0789586	0.4241	0.065291	0.101738	2.19722	13.9288	0.110845	3.3322	0.520257	F52	0	SOE	13.89	5		0
419	2014	0.374987			22.0529	19.2115	0.036305	0.0471931	0.415488	0.068827	0.00736	2.19722	13.9288	0.0542374	3.3322	0.487812	F52	0	SOE	17.56	5		0
419	2015	0.338159			22.0695	19.292	0.029066	0.0395995	0.367102	0.093633	-0.030409	2.19722	13.9553	0.123952	3.3322	0.487041	F52	0	SOE	17.85	4		0
419	2020	0.152059			22.3971	19.4845	0.039611	0.0128587	0.227841	0.129326	-0.37987	2.3979	14.3283	0.161415	3.3322	0.348544	F52	0	SOE	21.91	3		0
420	1999		0.666667	0															SOE				0
420	2000		0.5	0															SOE		8		0
420	2002		0.72	0.666667															SOE	33.5	6		0
420	2003		0.833333	0															SOE	32.93	7		0
420	2004		0.5	0															SOE	22.75	7		0
420	2005	0.122841	0.816326	0.777778	21.4677		0.014943	0.0673002	0.77847	0.379602	-0.085753	2.3979	11.9264	0.595339	3.43399	0.432248	C28	0	SOE	16.54	6		0
420	2006	0.138665	0.875	0.790123	21.5723		0.009576	0.00864956	0.756959	0.436564	0.170507	2.3979	11.9264	0.664223	3.43399	0.470935	C28	0	SOE	21.81	6		0
420	2007	0.134655	0.733728	0.444444	21.7173		0.029683	0.0319849	0.708215	0.421753	0.504454	2.3979	11.9264	0.606021	3.43399	0.500251	C28	0	SOE		6		0
420	2008	0.177068	0.625	0	21.5775		-0.149306	0.0575686	0.699748	0.409785	-0.192001	2.3979	11.9264	0.631368	3.43399	0.588252	C28	0	SOE		4	7	0
420	2009	0.183149	0	0.864197	21.7279	0.4148	0.003856	0.0257668	0.6609	0.359413	0.033957	2.3979	11.9264	0.537541	3.43399	0.63713	C28	0	SOE		5	8	0
420	2010	0.267712	0.840237	0.853333	21.7936	0.4262	-0.030706	0.0574794	0.666976	0.305304	0.264955	2.3979	11.9264	0.521743	3.43399	0.686778	C28	0	SOE		4	4	0
420	2011	0.271883	0.853186	0.65625	21.8338	0.4262	-0.104086	0.00173037	0.621046	0.29137	-0.007209	2.3979	11.9264	0.544167	3.43399	0.801884	C28	0	SOE		4	15	0
420	2012	0.307642	0.82	0.802768	21.9618	0.4252	0.002611	0.0175076	0.492081	0.25837	-0.331249	2.3979	12.192	0.487923	3.43399	0.825412	C28	0	SOE	22.46	4	16	1
420	2013	0.342027	0.444444	0.88	22.1092	0.4262	-0.115604	-0.0350189	0.445343	0.258462	-0.099772	2.70805	12.2737	0.500029	3.43399	0.957023	C28	0	SOE	20.77	4	29	1
420	2014	0.211439	0	0	21.9198		-0.000481	-0.0184515	0.530291	0.387713	-0.256614	2.70805	12.3014	0.488434	3.43399	0.692103	C28	0	SOE	39.22	3	17	1
420	2015	0.162048	0.764444	0.5	21.6979	0.2244	0.000837	-0.0620724	0.548299	0.387793	-0.000754	2.70805	12.654	0.423409	3.43399	0.632747	C28	0	SOE	35.32	2	33	1
420	2016		0.858131	0.76															SOE	39.33	4	18	1
420	2017	0.242335	0.666667	0.865052	22.5446	0.3764	0.015818	0.00512354	0.526344	0.337432	0.576043	2.48491	12.7714	0.452289	3.43399	0.550183	C28	0	SOE	34.32	5	16	1
420	2018	0.209749	0.901235	0	22.689	0.3874	0.021138	0.0248031	0.4801	0.257248	0.165882	2.48491	12.8453	0.432095	3.43399	0.591152	C28	0	SOE	34.67	5	32	1
420	2019	0.232692	0.802083	0.8384	22.8608	0.3874	0.012799	0.00883811	0.627342	0.32986	0.050017	2.48491	12.948	0.474438	3.43399	0.643893	C28	0	SOE	44.15	6	18	1
420	2020	0.218681	0.866213	0.78125	22.8852	0.3874	-0.02702	0.0117386	0.606075	0.417163	-0.070933	2.56495	12.9456	0.477738	3.43399	0.641798	C28	0	SOE	45.84	4	20	1
420	2021	0.266589	0.909578	0.884354	22.8949	0.352	-0.015222	0.0192517	0.689348	0.423372	0.432225	2.56495	12.9968	0.427683	3.43399	0.662834	C28	0	SOE	47.6	5	13	1
420	2022	0.236968	0.916485	0.916667	23.076	0.3104	-0.008968	0.0312443	0.5958	0.4158	0.024995	2.63906	13.214	0.443859	3.43399	0.588122	C28	0	SOE	43.79	5	11	1
420	2023		0.880886	0.900869															SOE	50	7	13	1
421	2005	0.169281			21.5761	0	-0.049018	0.0210197	0.483412	0.540954	0.187766	2.19722	12.3631	0.565592	3.46574	0.825804	O79	0	SOE		5		0
421	2006	0.220575			21.586	0	0.045592	0.248478	0.590961	0.524914	0.238582	2.19722	13.1616	0.494258	3.46574	0.769621	O79	0	SOE				0
421	2007	0.122087			21.7803	0	0.041664	0.0355634	0.673176	0.570714	0.517037	2.19722	13.3439	0.506622	3.46574	0.681201	O79	0	SOE		7		0
421	2008	0.139777			21.8138	0	0.020672	0.116337	0.650553	0.525726	-0.039718	2.19722	13.3439	0.464839	3.46574	0.66825	O79	0	SOE		7		0
421	2009	0.15032			21.7127	0	0.025995	0.124779	0.615275	0.523079	-0.110281	2.19722	13.4981	0.483573	3.46574	0.635898	O79	0	SOE		6		0
421	2010	0.126881			21.8145	0	0.014645	0.150328	0.554106	0.547355	0.113433	2.07944	13.4981	0.409847	3.46574	0.636461	O79	0	SOE		6		0
421	2011	0.195753			21.7961	0	0.033369	0.0540712	0.653899	0.712847	-0.119153	2.19722	13.472	0.359751	3.46574	0.621109	O79	0	SOE	36.88	6		0
421	2012	0.177134			21.6751	0	0.039964	0.142942	0.598064	0.194881	0.145967	2.3979	13.6382	0.280529	3.46574	0.54628	S90	0	SOE	53.68	6		0
421	2013	0.129996			21.6041	0	0.038788	0.0790737	0.581191	0.153303	-0.053212	2.07944	13.5993	0.213733	3.46574	0.47894	S90	0	SOE	50.1	5		0
421	2014	0.141116			21.5601	0	0.071172	0.126482	0.382687	0.124854	-0.056509	2.48491	13.736	0.0373271	3.46574	0.387614	S90	0	SOE	46.52	6		0
421	2015	0.196819			22.6228	0	0.058419	-0.0154273	0.481485	0.299435	1.53506	2.48491	13.8936	0.22074	3.46574	0.474536	D45	0	SOE	48.17	5		0
421	2016	0.139551	0.5	0	22.6752	0	0.042117	-0.0194627	0.667951	0.252869	-0.024196	2.07944	13.9201	0.342537	3.46574	0.491874	D45	0	SOE	34.42	4		0
421	2017	0.386207	0.915556	0.666667	23.1139	0	0.027755	0.248478	0.473158	0.230168	-0.071596	2.19722	13.8547	0.271026	3.46574	0.686656	D45	0	SOE	38.89	5		0
421	2018	0.465292	0.8125	0.915556	23.1599	0	0.021564	0.0821923	0.487302	0.205511	-0.028096	2.30259	13.834	0.170284	3.46574	0.697497	D45	0	SOE	39.77	5		1
421	2019	0.427908	0	0.8125	23.219	0	0.015481	-0.074743	0.574022	0.212145	0.024456	2.30259	13.8891	0.234247	3.46574	0.705187	D45	0	SOE	40.71	4		1
421	2020	0.0500632	0.90625	0	23.1207	0	0.051201	-0.171287	0.615733	0.1322	0.903233	2.30259	14.7027	0.523176	3.46574	0.649452	D45	0	SOE	41.98	5	2	1
421	2021	0.0421157	0.932042	0.953469	23.3748	0	0.013329	0.0736637	0.61026	0.324863	-0.475309	2.3979	14.6509	0.267739	3.46574	0.712896	D45	0	SOE	32	4	3	1
421	2022	0.0515819	0.861111	0.833333	23.4617	0	0.00587	-0.0377783	0.644836	0.290922	0.981931	2.3979	14.7279	0.329218	3.46574	0.740399	D45	0	SOE	37.49	4	7	1
421	2023	0.0432769	0.91082	0.777778	23.4753	0	-0.006653	0.192837	0.628654	0.257886	-0.348755	2.07944	14.4113	0.183464	3.46574	0.755579	D45	0	SOE	26.61	3	3	1
422	1999		0	0															SOE				0
422	2001		0	0															SOE	31.42	7		0
422	2002		0	0															SOE	27.49	8		0
422	2003		0.809917	0															SOE	16.57	8		0
422	2005	0.104011	0.833333	0.666667	21.9018	0	0.072677	0.134084	0.591393	0.037483	0.414066	2.70805	13.9656	0.695815	3.46574	0.515543	C26	1	SOE	27.33	9		0
422	2006	0.169979	0.941358	0.77551	22.4096	0	0.068021	0.121003	0.666304	0.037483	0.295377	2.77259	13.8988	0.625503	3.46574	0.6265	C26	1	SOE	19.96	10		0
422	2007	0.206471	0.897778	0.75	22.8967	0	0.081209	0.0856586	0.742402	0.038213	0.699123	2.70805	14.2008	0.612983	3.46574	0.68914	C26	1	SOE	13.58	10		0
422	2008	0.201562	0.932099	0.84	23.1487	0	0.040593	0.0557517	0.571831	0.037483	0.405078	2.89037	14.3163	0.565347	3.46574	0.722692	C26	1	SOE	14.5	10	7	1
422	2009	0.116181	0.739226	0.915816	23.3271	0	0.036039	0.0568346	0.680619	0.039712	0.228574	2.3979	14.3163	0.598009	3.46574	0.727806	C26	1	SOE		10	8	1
422	2010	0.132674	0.897778	0.811419	23.6542	8.0409	0.063687	0.0244131	0.615432	0.044394	0.317824	2.3979	14.528	0.678664	3.46574	0.724969	C26	1	SOE		10	11	1
422	2011	0.111173	0.965695	0.865765	24.0109	8.0409	0.055628	0.0738127	0.546949	0.050384	0.538755	2.3979	14.528	0.682222	3.46574	0.736392	C26	1	SOE		10	13	1
422	2012	0.146201	0.952136	0.967711	24.1127	8.2565	0.052242	0.135828	0.554688	0.039971	0.089319	2.63906	14.2818	0.695272	3.46574	0.734845	C26	1	SOE		10	18	1
422	2013	0.189668	0.920745	0.960552	24.2887	8.2565	0.006167	0.0809431	0.663643	0.073743	-0.003701	2.3979	14.2818	0.625089	3.46574	0.788887	C26	1	SOE	9.4	9	25	1
422	2014	0.219472	0.939236	0.92517	24.3443	8.2565	0.002172	0.0978719	0.623719	0.072749	-0.056954	2.63906	14.1946	0.484949	3.46574	0.79884	C26	1	SOE	12.58	9	18	1
422	2015	0.262446	0.883402	0.932945	24.4116	8.3692	0.001402	0.120981	0.590783	0.071844	0.00855	2.56495	14.1037	0.428705	3.46574	0.798188	C26	1	SOE	13.96	8	25	1
422	2016	0.280052	0.975438	0.915556	24.4065	8.3692	-0.035314	0.0616925	0.61364	0.066836	-0.172077	2.3979	13.8449	0.4132	3.46574	0.828894	C26	1	SOE	11.36	7	24	1
422	2017	0.292839	0.944906	0.959572	24.2061	0	-0.142459	0.0373549	0.690707	0.068681	-0.212522	2.70805	13.8528	0.363905	3.46574	0.95199	C26	1	SOE	11.89	7	42	1
422	2018	0.198626	0.94482	0.880886	23.8983	8.3692	0.010852	0.00693698	0.501873	0.055149	0.071668	2.48491	13.6682	0.503016	3.46574	0.919167	C26	1	SOE	12.35	8	49	1
422	2019	0.243761	0.96845	0.951901	23.8642	8.3692	0.004293	0.097464	0.492216	0.053733	0.144218	2.19722	13.3555	0.529843	3.46574	0.951315	C26	1	SOE	12.81	7	51	1
422	2020	0.165581	0.971644	0.96106	23.815	8.3692	0.010264	0.0572641	0.482729	0.057041	-0.058344	2.30259	14.0181	0.541214	3.46574	0.938974	C26	1	SOE	15.19	8	52	1
422	2021	0.156491	0.986864	0.982541	23.7614	0	0.096976	0.175337	0.484056	0.056268	0.343315	2.89037	14.1822	0.421407	3.46574	0.809812	C26	1	SOE	13.25	9	53	1
422	2022	0.11306	0.98673	0.99062	23.7022	0	0.13468	0.196332	0.489189	0.051712	0.116936	2.83321	14.3814	0.539545	3.46574	0.653785	C26	1	SOE	16.65	10	35	1
422	2023	0.130514	0.980395	0.938606	23.7883	0	0.039198	0.0758806	0.446424	0.058776	-0.177211	2.77259	14.4336	0.342007	3.46574	0.596116	C26	1	SOE	20.41	10	7	1
423	1997		0	0															SOE
423	2000		0.625	0															SOE		8		0
423	2001		0.8	0															SOE		7		0
423	2002		0.444444	0															SOE		8		0
423	2003		0	0.5															SOE		7		0
423	2004		0.734694	0.740741															SOE		9		0
423	2005	0.067729	0.777778	0	20.9478	14.5138	0.094771	0.0538525	0.291215	0.05761	0.064477	2.56495	13.2758	0	3.43399	0.161849	C27	1	SOE		8		0
423	2006	0.0720224	0	0	21.0725	14.5138	0.118838	0.219946	0.266623	0.056918	0.139847	2.56495	13.0379	0	3.43399	0.208433	C27	1	SOE		9		0
423	2007	0.0859795	0.666667	0.814815	21.1976	10.4944	0.138769	0.149562	0.249336	0.059261	0.291748	2.56495	13.0379	0.011617	3.43399	0.214278	C27	1	SOE		9		0
423	2008	0.103137	0.444444	0.78125	21.3615	10.0323	0.169219	0.156791	0.270406	0.058496	0.220503	2.19722	13.0379	0.00229526	3.43399	0.234181	C27	1	SOE		8	9	0
423	2009	0.0823084	0.793651	0	21.86	10.041	0.162503	0.248478	0.176624	0.05274	0.233192	2.19722	13.5135	0	3.43399	0.210992	C27	1	SOE		9	6	1
423	2010	0.0673856	0.72	0	22.0036	10.041	0.176485	0.176714	0.164924	0.038829	0.185021	2.19722	13.848	0	3.43399	0.2169	C27	1	SOE		9	12	1
423	2011	0.0448256	0.840237	0.769231	22.1646	13.7068	0.222457	0.16793	0.185079	0.087644	0.11976	2.19722	13.8738	0	3.43399	0.177752	C27	1	SOE	10.68	10	16	1
423	2012	0.0765833	0.927246	0.849112	22.3958	13.7068	0.220595	0.161115	0.173362	0.042781	0.107736	2.30259	14.1591	0	3.43399	0.190484	C27	1	SOE	16.9	10	25	1
423	2013	0.0722218	0.947716	0.863905	22.5116	13.7068	0.215776	0.147012	0.199392	0.0444	0.314204	2.30259	14.3574	0	3.43399	0.149746	C27	1	SOE	15.09	10	27	1
423	2014	0.0935	0.940437	0.962222	22.7328	13.7068	0.204213	0.0880848	0.374052	0.043725	-0.001816	2.48491	14.8835	0	3.43399	0.192	C27	1	SOE	10.19	10	49	1
423	2015	0.0647281	0.943359	0.946667	22.8761	13.7068	0.203848	0.113557	0.358767	0.043613	0.359354	2.19722	14.9788	0.0524246	3.43399	0.177256	C27	1	SOE	13.4	10	101	1
423	2016	0.0569882	0.971471	0.952889	23.0208	15.0116	0.199923	0.0627738	0.445455	0.041654	0.159179	2.3979	15.0331	0	3.43399	0.157136	C27	1	SOE	17.21	10	137	1
423	2017		0.971293	0.97503															SOE	14.98		128	1
423	2018		0.964207	0.978319															SOE	19.16		160	1
423	2019		0.968867	0.962463															SOE	15.95		131	1
423	2020		0.861937	0.97063															SOE	18.35		138	1
423	2021		0.916646	0.958119															SOE	24	10	101	1
423	2022	0.0188802	0.937531	0.9408	23.2595	20.2725	0.064241	0.169805	0.253449	0.045042	0.0501	2.48491	15.6961	0	3.43399	0.18055	C27	1	SOE	27	10	73	1
423	2023		0.642509	0.952812															SOE	28	10	40	1
425	1996		0	0															SOE
425	1997		0	0															SOE
425	2002		0.5	0															SOE		8		0
425	2003		0	0															SOE	27	9		0
425	2004		0	0															SOE	25.95	8		0
425	2005	0.339757			21.8751	0	-0.038855	0.0390961	0.560995	0.097701	-0.181317	2.19722	13.8465	0.397156	3.43399	0.660507	C35	1	SOE	26.93	6		0
425	2006	0.373524	0.880102	0	21.9075	0	0.003213	0.0220906	0.522759	0.107541	-0.162197	2.19722	13.5422	0.375115	3.43399	0.667893	C35	1	SOE	25.11	6		0
425	2007	0.391085	0.795918	0.844291	21.8296	0	0.007725	0.0887511	0.518873	0.119854	0.264019	2.19722	13.6698	0.302509	3.43399	0.606849	C35	1	SOE	34.35	6		0
425	2008	0.42788	0.816	0.880165	22.0148	0	0.030578	0.0426979	0.57329	0.140363	0.026908	2.19722	13.7902	0.213311	3.43399	0.637826	C35	1	SOE	34.54	8	0	1
425	2009	0.420861	0.94035	0.86432	23.4361	0	0.128154	0.210994	0.386962	0.130278	3.03789	2.07944	13.8167	0.131684	3.43399	0.707521	C35	1	SOE	14.19	10	2	1
425	2010	0.354233	0.882894	0.935529	23.9342	0	0.146384	0.0191822	0.327735	0.112691	0.218117	2.19722	15.4574	0.111066	3.43399	0.513903	C35	1	SOE	16.71	9	9	1
425	2011	0.288316	0.934853	0.904804	24.2704	0	0.112507	-0.0584716	0.26763	0.125114	0.307654	2.19722	15.6245	0.200879	3.43399	0.563431	C35	1	SOE		10	70	1
425	2012	0.26627	0.910945	0.922156	24.5379	0	0.061589	-0.0765758	0.273384	0.111396	-0.025435	2.19722	15.7605	0.297943	3.43399	0.613681	C35	1	SOE		10	153	1
425	2013	0.23808	0.935602	0.933999	24.6171	0	0.03271	-0.00780216	0.262193	0.08654	-0.159891	2.3979	15.6469	0.258161	3.43399	0.598504	C35	1	SOE		10	204	1
425	2014	0.234594	0.966054	0.948316	24.612	0	0.008114	0.0151005	0.325584	0.083851	-0.136636	2.30259	15.3877	0.223487	3.43399	0.581602	C35	1	SOE	18.06	10	233	1
425	2015	0.204645	0.974488	0.957834	24.4777	0	-0.001369	0.00252276	0.275728	0.076052	-0.285264	2.19722	15.3364	0.266125	3.43399	0.517557	C35	1	SOE	18.91	8	318	1
425	2016	0.23059	0.980732	0.970239	24.5069	0	0.004994	0.0510571	0.322684	0.069305	0.014011	2.30259	15.2979	0.229294	3.43399	0.534267	C35	1	SOE	19.98	9	578	1
425	2017	0.309203	0.982001	0.973005	24.6307	0	0.021948	0.0633596	0.332796	0.070474	0.724629	2.3979	15.5163	0.17067	3.43399	0.516661	C35	1	SOE	20.59	10	885	1
425	2018	0.328812	0.981617	0.977497	24.8382	0	0.037032	0.0540199	0.28368	0.064843	0.524488	2.07944	15.6172	0.139509	3.43399	0.504644	C35	1	SOE	22.17	10	1230	1
425	2019	0.378016	0.985748	0.981712	25.0709	0	0.052625	0.0664444	0.234025	0.077404	0.332492	2.19722	15.6469	0.133038	3.43399	0.564685	C35	1	SOE	24.54	10	1388	1
425	2020	0.355367	0.986728	0.985885	25.2428	21.1037	0.044304	0.0303843	0.229122	0.092163	0.249969	2.19722	15.76	0.103405	3.43399	0.627759	C35	1	SOE	22.1	10	1281	1
425	2021	0.389462	0.985327	0.985223	25.424	21.1045	0.055961	0.0733683	0.231187	0.081673	0.140053	2.3979	16.2283	0.0998933	3.43399	0.662188	C35	1	SOE	23.35	10	1465	1
425	2022	0.287763	0.984323	0.988069	25.8885	1.9054	0.025102	0.00904074	0.308739	0.061406	0.112532	2.63906	16.391	0.274889	3.43399	0.687841	C35	1	SOE	6.07	10	849	1
425	2023		0.93776	0.975105															SOE	10.74	9	246	1
426	2000		0.5	0															SOE		2		0
426	2005	0.0681581			21.6786	0	0.008595	0.0557854	0.641497	0.167927	0.235711	1.94591	12.3934	0.749858	3.4012	0.481003	D44	0	SOE	53.18	5		0
426	2006	0.0987465			21.725	0	0.008256	0.107231	0.640538	0.139574	0.305293	1.94591	12.3934	0.71995	3.4012	0.496874	D44	0	SOE	36.36	4		0
426	2007	0.0799011			21.6509	0	0.003445	0.0533806	0.589952	0.122924	0.095428	2.19722	12.3967	0.755522	3.4012	0.465867	D44	0	SOE	31.04	2		0
426	2008	0.0648279			21.5908	0	-0.055945	0.0120659	0.601086	0.137381	-0.401005	2.19722	12.4008	0.553153	3.4012	0.488947	D44	0	SOE	36.24	2		0
426	2009	0.121574			21.2336	0	0.038596	0.0236291	0.387966	0.140666	-0.001923	2.19722	12.4008	0.479289	3.4012	0.287939	D44	0	SOE	37.73	2		0
426	2010	0.0940076			21.2093	0	-0.031222	0.042045	0.393044	0.133448	0.227057	2.19722	12.4008	0.388789	3.4012	0.302007	D44	0	SOE	39.44	1		0
426	2011	0.056907			21.8678	9.2456	0.07797	0.0320414	0.24837	0.208135	-0.039838	2.19722	11.9264	0.175207	3.4012	0.486809	B09	0	Non-SOE		2		0
426	2012	0.102401			21.9249	6.0282	0.032738	0.0452536	0.479924	0.212992	1.31571	2.19722	13.487	0.32767	3.4012	0.487297	B09	0	Non-SOE		3		0
426	2013	0.10139			22.172	8.5428	0.013178	0.00778877	0.41745	0.185611	-0.06512	2.19722	13.4484	0.176777	3.4012	0.358713	B09	0	Non-SOE		3		0
426	2014	0.0803723			22.0927	6.949	0.036537	-0.0494659	0.428365	0.186417	0.402081	2.19722	13.5798	0.488228	3.4012	0.299452	B09	0	Non-SOE		3		0
426	2015	0.0561427			22.128	6.102	-0.007125	-0.0115078	0.382289	0.195189	-0.284352	2.30259	13.4563	0.560438	3.4012	0.337222	B09	0	Non-SOE	77.92			0
426	2016	0.0886477	0.833333	0	23.0018	3.3945	0.010942	0.0201152	0.17391	0.18561	0.043384	2.19722	13.2998	0.628075	3.4012	0.501488	B09	0	Non-SOE	82.94	4		0
426	2017	0.0759867	0.666667	0.666667	22.9566	2.1072	0.057982	0.125053	0.377734	0.172556	1.43897	2.3979	13.5741	0.568123	3.4012	0.423948	B09	0	Non-SOE	62.3	4	2	0
426	2018	0.0955419	0.844291	0.5	22.9131	5.952	-0.018685	0.128455	0.349731	0.181053	0.155136	2.19722	13.5438	0.530977	3.4012	0.427777	B09	0	Non-SOE	55.57	2	2	1
426	2019	0.0877971	0	0.869565	22.95	6.054	0.011229	0.0477492	0.329597	0.180352	-0.611877	2.19722	13.3852	0.269852	3.4012	0.420149	B09	0	Non-SOE	49.59	2	4	1
426	2020	0.0756411	0.951944	0	22.9549	6.054	-0.019787	0.0448075	0.414384	0.194455	0.076175	2.3979	14.066	0.21148	3.4012	0.446472	B09	0	Non-SOE	54.76	2	4	1
426	2021		0	0.946181															Non-SOE	53.25	2	1	1
426	2022	0.116562	0.9536	0.9	22.9875	6.054	0.01862	0.0807068	0.461822	0.239912	0.038373	2.19722	15.161	0.164347	3.4012	0.422657	B09	0	Non-SOE	69.54	1	2	1
426	2023		0.932133	0															SOE	67.63		0	1
428	2005	0.0367478			20.8739	0	0.011226	0.086408	0.53405	0.514861	-0.000109	2.19722	12.6115	0.628957	3.3673	0.571158	H61	0	SOE	17.97	4		0
428	2006	0.051156			21.1189	0	0.066875	0.124437	0.423845	0.524966	0.13651	2.19722	12.7068	0.643722	3.3673	0.606089	H61	0	SOE	22.12	5		0
428	2007	0.0409593			21.554	0	0.09213	0.146879	0.607196	0.568826	0.16842	2.19722	12.948	0.604316	3.3673	0.661628	H61	0	SOE	11.01	7		0
428	2008	0.0523827			21.8661	0	0.048872	0.0815483	0.602821	0.444359	0.47325	2.19722	12.948	0.562358	3.3673	0.589695	H61	0	SOE	6.07	7		0
428	2009	0.0653906			22.0874	0	0.042666	0.148225	0.644217	0.427134	0.409586	2.19722	13.1315	0.577407	3.3673	0.626921	H61	0	SOE	6.07	8		0
428	2010	0.0570753			22.2406	0	0.033875	0.0945249	0.548251	0.412837	0.081149	2.19722	13.4545	0.536912	3.3673	0.65925	H61	0	SOE	6.07	8		0
428	2011	0.0772065			22.4311	0	0.026496	0.0906542	0.570034	0.398034	0.139307	2.3979	13.5003	0.48955	3.3673	0.68591	H61	0	SOE		9		1
428	2012	0.150754			22.6272	0	0.018917	0.0599407	0.619253	0.672693	0.051183	2.19722	13.5003	0.449472	3.3673	0.731865	H61	0	SOE		10		1
428	2013	0.128978	0.716049	0	22.8078	0	0.015093	0.0266352	0.655625	0.722971	0.082586	2.19722	13.4862	0.414627	3.3673	0.76369	H61	0	SOE	24.27	10		1
428	2014	0.110132	0	0.716049	22.9458	0	-0.011045	0.0125288	0.644422	0.712832	-0.149701	2.48491	13.3792	0.446764	3.3673	0.80305	H61	0	SOE	10.35	9		1
428	2015	0.0911525			22.977	0	-0.003732	0.0192446	0.592157	0.571149	-0.211163	2.30259	13.6246	0.301161	3.3673	0.642123	H61	0	SOE	8.97	7		1
428	2016	0.0808842			22.9103	0	-0.047504	0.011545	0.656281	0.482964	-0.159735	2.3979	13.4315	0.465169	3.3673	0.666576	H61	0	SOE	9.26	7		1
428	2017	0.0697899			22.9235	0	-0.007883	0.0206686	0.583479	0.48696	0.059095	2.48491	14.1303	0.443267	3.3673	0.676985	H61	0	SOE	6.07	6		1
428	2018	0.0560459			22.6969	0	-0.086081	0.019057	0.58117	0.492247	-0.098735	2.19722	14.3317	0.580974	3.3673	0.658974	H61	0	SOE	8.19	6		1
428	2019	0.049256			22.6054	0	0.000298	0.0595664	0.579742	0.493248	0.159084	2.19722	14.3268	0.475939	3.3673	0.626011	H61	0	SOE	19.36	7		1
428	2020	0.0337036			22.5352	0	-0.093918	-0.0100108	0.619942	0.477449	-0.535926	2.30259	13.8116	0.494849	3.3673	0.699642	H61	0	SOE	12.73	7		1
428	2021	0.0466868			22.451	0	0.001206	0.00582909	0.571239	0.47291	0.152841	2.3979	13.7657	0.456252	3.3673	0.681896	H61	0	SOE	18.66	7		1
428	2022	0.042574			22.3902	0	-0.069192	0.000960701	0.604782	0.486105	-0.202914	2.56495	14.2925	0.505847	3.3673	0.738665	H61	0	SOE	12.56	6		1
428	2023	0.0163879			22.296	0	-0.033318	0.0184365	0.548822	0.473605	0.451886	2.30259	14.4046	0.501394	3.3673	0.746422	H61	0	SOE	8.46	5		1
429	2005	0.00867391			22.6403	0	0.066375	0.0923682	0.511911	0.101392	0.135266	2.3979	13.6878	0.768004	3.43399	0.375266	G58	0	SOE		8		0
429	2006	0.00757863			22.6216	0	0.063026	0.0893023	0.500548	0.098954	0.033904	2.3979	13.5126	0.82238	3.43399	0.344066	G58	0	SOE		7		0
429	2007	0.00620291			22.4815	0	0.101046	0.119059	0.534467	0.191132	0.050906	2.3979	13.6888	0.537759	3.43399	0.348792	G58	0	SOE		7		0
429	2008	0.0156384			22.7062	0	0.072362	0.0802134	0.478853	0.1841	-0.158338	2.3979	13.79	0.766533	3.43399	0.475639	G58	0	SOE		7		0
429	2009	0.0186731			22.911	0	0.046582	0.0253493	0.457139	0.144921	-4.7e-05	2.30259	14.0754	0.708904	3.43399	0.549822	G58	0	SOE		7		0
429	2010	0.012128			23.0772	0	0.045092	0.0560771	0.359385	0.114927	0.069739	2.3979	14.0612	0.711774	3.43399	0.544009	G58	0	SOE		6		0
429	2011	0.0119146	0.5	0	23.1916	0	0.020052	0.0525577	0.344287	0.115933	0.075655	2.48491	14.1332	0.596201	3.43399	0.597053	G58	0	SOE		5		0
429	2012	0.0564302			23.3	0	0.016123	0.0472213	0.624877	0.071241	0.025671	2.48491	14.1318	0.459592	3.43399	0.611355	G54	0	SOE		6	1	0
429	2013	0.0253814	0	0.666667	23.2644	0	0.007741	0.0596678	0.606322	0.072023	0.200584	2.56495	14.0711	0.653486	3.43399	0.601973	G54	0	SOE		5	2	0
429	2014	0.0124399			23.2501	0	0.028471	0.0772958	0.573522	0.072665	0.096082	2.56495	14.2045	0.684057	3.43399	0.530826	G54	0	SOE		5	0	0
429	2015	0.013126			23.2171	0	0.043818	0.0823433	0.544436	0.080516	0.062158	2.48491	14.1114	0.682642	3.43399	0.493845	G54	0	SOE		5	0	0
429	2016	0.0197141	0.75	0	23.5004	2.1404	0.075153	0.119724	0.577768	0.075803	0.827921	2.89037	14.2106	0.747383	3.43399	0.449772	G54	0	SOE		8	1	0
429	2020	0.0192967	0.666667	0.666667	23.7063		0.067518	0.133487	0.584352	0.078031	0.239512	2.89037	14.5022	0.544082	3.43399	0.481871	G54	0	SOE		7	14	0
429	2021		0.722222	0															SOE		8	59	0
430	2005	0.0116106			20.1483	18.3315	-0.122571	0.072747	0.432275	0.324604	0.13295	2.19722	13.2879	0.672884	3.46574	0.629682	L72	0	Non-SOE		1		0
430	2006	0.00850421			20.1349		-0.219714	0.0943888	0.455708	0.411934	0.175162	2.19722	13.2879	0.487562	3.46574	0.848297	L72	0	Non-SOE		1		0
430	2007	0.0117888			19.735	0	0.004891	0.100322	0.62789	0.496661	-0.024448	2.19722	12.7919	0.344779	3.46574	1.01602	L72	0	SOE		1		0
430	2008	0.0206627			19.5752	0	-0.098565	0.0410883	0.620976	0.588471	-0.465995	2.19722	12.9968	0.377922	3.46574	1.01602	L72	0	SOE		2		0
430	2009	0.0248892			19.5641	0	-0.150065	0.0904651	0.573889	0.663345	0.036965	2.19722	12.806	0.284151	3.46574	1.01602	L72	0	SOE		1		0
430	2010	0.0207925			19.363	0	0.223336	0.120657	0.447884	0.425207	3.03789	2.19722	13.3535	0.347657	3.46574	1.01602	L72	0	SOE		2		0
430	2011	0.0139143			19.9202	0	0.200497	0.248478	0.589578	0.421116	0.46753	2.19722	14.0387	0.634573	3.46574	0.376404	L72	0	SOE		3		0
430	2012	0.0122282			20.0558	0	0.21083	0.242508	0.528602	0.332936	0.225204	2.56495	13.6797	0.495443	3.46574	0.255149	N78	0	SOE		3		0
430	2013	0.0132508			20.2171	0	0.09395	0.141109	0.4101	0.375596	-0.26693	2.19722	13.7757	0.741741	3.46574	0.280697	N78	0	SOE		1		0
430	2014	0.0242227			20.3446	0	0.093268	0.159689	0.689265	0.42427	-0.0326	2.30259	13.717	0.593299	3.46574	0.272118	N78	0	SOE		1		0
430	2015	0.053145			20.5872	0	0.146817	0.239532	0.651427	0.33727	0.394353	2.48491	14.2114	0.465945	3.46574	0.29778	N78	0	SOE		2		0
430	2016	0.32886			21.4383	0	0.041442	0.0648062	0.309895	0.222522	-0.122535	2.3979	14.1258	0.34048	3.46574	0.667676	N78	0	SOE	28.47	2		0
430	2017	0.171687			21.5718	2.2679	0.030146	0.0523613	0.262414	0.247246	-0.071825	2.30259	14.1166	0.15097	3.46574	0.331729	N78	0	SOE	43.73	2		0
430	2018	0.0627185			21.6379	2.2679	0.010341	0.0591088	0.236509	0.238789	-0.147832	2.89037	13.7702	0.513266	3.46574	0.36453	N78	0	SOE	9.91	1		0
430	2019	0.0599521			21.7046	2.2679	0.004399	0.0584065	0.202636	0.213498	-0.092092	2.3979	14.0741	0.52775	3.46574	0.399074	N78	0	SOE	34.12	1		0
430	2020	0.0440536			21.7513	1.0458	-0.03375	-0.00773397	0.184461	0.236263	-0.602132	2.3979	13.9091	0.611537	3.46574	0.459123	N78	0	SOE	29.4	2		0
430	2021	0.0595882			21.7674	1.0458	-0.047965	-0.00437997	0.431365	0.256398	0.174428	2.83321	13.5373	0.62619	3.46574	0.518701	N78	0	SOE	24.53	2		0
430	2022	0.082122			21.7747	1.0458	-0.091204	-0.00548795	0.450895	0.214187	-0.333358	2.48491	13.5294	0.596515	3.46574	0.612681	N78	0	SOE	29.25	2		0
488	2000		0.946429	0.839506															SOE		10		0
488	2001		0.816326	0.93424															SOE	11.03	10		0
488	2002		0.880886	0.84375															SOE	8.88	9		0
488	2003		0.87037	0.882812															SOE		10		0
488	2004		0	0.444444															SOE		10		0
488	2005	0.103563	0	0.87037	23.6119	0	0.03914	0.0564136	0.718653	0.105385	0.376204	2.70805	14.8898	0.583934	3.43399	0.599854	C22	0	SOE		10		0
488	2006	0.085291	0.816568	0	23.746	5.8394	0.038813	0.0490831	0.579789	0.114129	0.215148	2.70805	14.8025	0.494984	3.43399	0.622853	C22	0	SOE		10		0
488	2007	0.0889119			23.8148	4.6744	0.057249	0.0601634	0.680913	0.141666	0.283615	2.70805	14.6211	0.669276	3.43399	0.519308	C22	0	SOE		10		0
488	2008	0.118315	0.927083	0	23.9928	3.4488	0.052143	0.0735429	0.669642	0.138611	0.024059	2.70805	14.5157	0.450914	3.43399	0.466842	C22	0	SOE	7.56	10	0	0
488	2009	0.102808	0.72	0.929688	24.0631	3.4488	0.034998	0.0580948	0.55847	0.142286	-0.041531	2.70805	15.2506	0.607789	3.43399	0.477652	C22	0	SOE		10	1	1
488	2010	0.0951351	0.862222	0	24.2808	3.4488	0.041133	0.0242417	0.454126	0.135895	0.155764	2.70805	15.9034	0.419832	3.43399	0.564953	C22	0	SOE	6.96	10	4	1
488	2011	0.121241	0.8	0.870748	24.5438	5.7224	0.014589	-0.00958701	0.620795	0.15188	0.031643	2.70805	15.9078	0.562282	3.43399	0.671543	C22	0	SOE	10.68	10	9	1
488	2012	0.10211	0.8645	0.886427	24.5887	5.7224	0.001	0.0410026	0.506311	0.155642	0.113492	2.70805	15.7698	0.503582	3.43399	0.699418	C22	0	SOE	7.39	8	16	1
488	2013	0.0721353	0	0.91358	24.5845	5.972	0.014496	0.0236232	0.524126	0.152021	0.031739	2.77259	16.2228	0.41184	3.43399	0.691966	C22	0	SOE	7.8	10	22	1
488	2014	0.0928607	0.940441	0.625	24.7632	6.0929	0.008689	0.0173419	0.530876	0.155248	-0.063133	2.56495	16.1306	0.585031	3.43399	0.747491	C22	0	SOE	12.46	10	16	1
488	2015	0.0821486	0.833333	0.917101	25.0795	7.5869	0.014511	-0.124694	0.37686	0.187103	0.057114	2.48491	15.9886	0.492974	3.43399	0.778623	C22	0	SOE	10.65	10	16	1
488	2016	0.056106	0.944444	0	25.1335	13.188	0.025244	0.0261656	0.409237	0.175614	0.117581	2.77259	15.9796	0.5829	3.43399	0.725773	C22	0	SOE	13.04	10	18	1
488	2017	0.0524072	0.946492	0.952005	25.3832	15.1604	0.040008	0.000225004	0.324263	0.184637	0.306002	2.30259	16.0245	0.567249	3.43399	0.713381	C22	0	SOE	15.7	10	21	1
488	2018	0.0794654	0.967248	0.951172	25.3803	15.2481	0.024317	0.133876	0.329338	0.194344	-0.020246	2.48491	15.5614	0.604514	3.43399	0.754349	C22	0	SOE	14.28	10	21	1
488	2019	0.0598836	0.975019	0.938272	25.3078	15.27	0.01725	0.124876	0.400314	0.1712	0.052628	2.83321	15.7777	0.642614	3.43399	0.731114	C22	0	SOE	14.46	10	24	1
488	2020	0.0768914	0.985828	0.984709	25.2404	15.0782	0.020115	0.122957	0.467232	0.175484	0.011222	2.19722	16.0494	0.621376	3.43399	0.718262	C22	0	SOE	13.86	9	23	1
488	2021	0.0844857	0.970311	0.985174	25.1402	15.0782	0.023962	0.103594	0.49415	0.143922	0.074286	2.19722	15.9421	0.643496	3.43399	0.727832	C22	0	SOE	17.27	9	12	1
488	2022	0.0860941	0.897242	0.983724	25.1577	15.1056	0.003797	0.0409227	0.481841	0.131565	-0.030753	2.3979	15.9087	0.666426	3.43399	0.718529	C22	0	SOE	21.04	9	22	1
488	2023	0.107412	0.938995	0.830255	25.0989	15.2261	-0.016199	0.0552285	0.479882	0.124179	-0.168596	2.3979	15.7897	0.653485	3.43399	0.734575	C22	0	SOE	22.38	7	5	1
498	2003		0	0															Non-SOE	41.06	7		0
498	2004		0	0															Non-SOE	44.65	6		0
498	2005	0.398065			21.4703	5.192	-0.082983	-0.114339	0.43845	0.379602	-0.225687	2.19722	13.039	0.369081	3.43399	0.810241	C28	0	Non-SOE	31.99	4		0
498	2006	0.313843	0	0	21.1598	3.7	-0.201152	-0.00381447	0.481498	0.436564	-0.270603	2.07944	12.8107	0.499261	3.43399	0.962082	C28	0	Non-SOE	41.53	2		0
498	2007	0.307855	0	0	20.5561	3.698	-0.255162	-0.0640604	0.769013	0.421753	-0.611877	1.94591	12.0281	0.474537	3.43399	1.01602	C28	0	SOE		4		0
498	2008		0.89	0.444444															SOE			1	0
498	2009		0	0.864197															SOE			5	0
498	2010		0.854442	0.785714															Non-SOE			11	0
498	2011		0.8125	0.884615															Non-SOE			7	0
498	2012		0.099723	0.64															SOE	34.61		8	0
498	2013	0.409682	0.852608	0.540816	22.9661	3.5157	0.028665	0.0781726	0.409047	0.153926	0.092598	2.48491	13.8597	0.173399	3.43399	0.755201	E48	0	SOE	34.27	6	20	0
498	2014	0.420696	0.5	0.809917	23.0285	3.5157	0.032077	0.0314047	0.397738	0.1558	-0.044558	2.07944	13.8313	0.23052	3.43399	0.735114	E48	0	SOE	37.85		12	0
498	2015	0.482211	0.777344	0.867347	23.0666	3.5157	0.036953	0.0799381	0.368893	0.15692	0.084248	2.48491	13.8506	0.150758	3.43399	0.708156	E48	0	SOE	37.31	6	17	0
498	2016	0.475367	0.896975	0.785124	23.4342	0	0.033856	0.0541276	0.3915	0.159408	0.09826	2.30259	13.8641	0.305465	3.43399	0.769289	E48	0	SOE	38.63	7	19	0
498	2017	0.474948	0.953318	0.951524	23.5927	0	0.035376	0.0131866	0.387621	0.155969	0.520037	2.30259	14.3288	0.23117	3.43399	0.769372	E48	0	SOE	39.19	7	30	0
498	2018	0.438636	0.940576	0.972089	23.8968	6.34	0.032617	0.0347447	0.328955	0.155487	0.192467	2.30259	14.3779	0.177522	3.43399	0.733793	E48	0	SOE	41.23	8	62	0
498	2019	0.423149	0.970984	0.939565	24.1909	6.34	0.028826	0.00149181	0.332518	0.154074	0.575019	2.48491	14.495	0.221782	3.43399	0.742626	E48	0	SOE	45.65	8	67	1
498	2020	0.40664	0.9888	0.979083	24.7321	5.582	0.03172	0.0176919	0.0724264	0.149827	0.480508	2.70805	14.7078	0.192785	3.43399	0.765899	E48	0	SOE	34.59	8	78	1
498	2021	0.446835	0.987139	0.987821	25.1468	5.578	0.039735	-0.0282596	0.0687839	0.135841	0.670347	2.63906	14.8624	0.154484	3.43399	0.759996	E48	0	SOE	35.8	9	128	1
498	2022	0.460134	0.987251	0.991004	25.3585	5.569	0.034039	0.00147475	0.0593338	0.12507	0.130326	2.56495	14.9274	0.177924	3.43399	0.777271	E48	0	SOE	33.2	9	146	1
498	2023	0.444952	0.9888	0.989028	25.6616	0	0.024598	-0.0283552	0.05237	0.129499	0.123121	2.30259	14.698	0.16857	3.43399	0.765849	E48	0	SOE	32.39	9	66	1
501	1999		0	0															SOE				0
501	2000		0	0															SOE		8		0
501	2003		0	0															SOE		6		0
501	2005	0.244678			21.9094	0.243	0.015535	0.191067	0.592488	0.083703	0.091772	2.3979	12.8325	0.466375	3.46574	0.68234	F52	0	SOE	6.07	8		0
501	2006	0.248051			21.947	0	0.021394	0.129778	0.547086	0.089943	0.057543	2.3979	13.6146	0.473968	3.46574	0.686956	F52	0	SOE	6.07	8		0
501	2007	0.274213			22.1775	0	0.055258	0.173803	0.462515	0.090192	0.193715	2.3979	13.3893	0.351198	3.46574	0.697551	F52	0	SOE		8		0
501	2008	0.291504			22.3677	0	0.058211	0.160463	0.421893	0.107248	0.251568	2.3979	13.9303	0.331277	3.46574	0.70319	F52	0	SOE		9	0	0
501	2009	0.356669			22.4895	0	0.057608	0.160068	0.384811	0.086351	0.197275	2.3979	14.4062	0.242765	3.46574	0.734018	F52	0	SOE		9	0	0
501	2010	0.428414			22.7325	0	0.056801	0.217679	0.331332	0.087257	0.327485	2.56495	14.7981	0.180864	3.46574	0.751975	F52	0	SOE		8	0	0
501	2011	0.464301			22.9949	0	0.051932	0.190094	0.487562	0.082806	0.208485	2.3979	14.9948	0.13825	3.46574	0.769568	F52	0	SOE		8	1	0
501	2012	0.490555			23.1247	0	0.050216	0.196137	0.415917	0.063775	0.170228	2.3979	14.8253	0.0945747	3.46574	0.760921	F52	0	SOE		9	0	0
501	2013	0.468178			23.2597	0	0.051215	0.146043	0.451815	0.065291	0.130225	2.77259	15.03	0.0779979	3.46574	0.752536	F52	0	SOE		9	0	0
501	2014	0.348975			23.4738	9.1968	0.045341	0.066141	0.523324	0.068827	0.018928	2.3979	15.4559	0.208365	3.46574	0.759467	F52	0	SOE		10	0	0
501	2015	0.283126			23.5998	8.7094	0.047944	0.0480719	0.464384	0.093633	0.021142	2.56495	15.274	0.350912	3.46574	0.767476	F52	0	SOE		9	0	0
501	2016	0.289116			23.6019	0	0.055878	0.0835836	0.451476	0.08499	0.009472	2.3979	15.383	0.275367	3.46574	0.659722	F52	0	SOE		10	0	0
501	2017	0.273177			23.6147	0	0.069328	0.0143452	0.502298	0.088093	0.024447	2.89037	16.2159	0.264944	3.46574	0.601671	F52	0	SOE		8	0	0
501	2018	0.290023			23.8538	0	0.051334	0.109487	0.431235	0.087888	-0.022985	2.48491	15.4193	0.303407	3.46574	0.639567	F52	0	SOE		8	0	0
501	2019	0.313827			23.8843	0	0.052709	0.0600944	0.43009	0.099563	0.002854	2.3979	15.6179	0.151481	3.46574	0.596956	F52	0	SOE		8	0	0
501	2020	0.1112			23.8501	1.3456	0.023597	0.0539363	0.374997	0.129326	-0.569757	2.77259	16.1885	0.254221	3.46574	0.565163	F52	0	SOE		7	0	0
501	2021	0.0812979			24.0622	0	0.029512	0.0772074	0.285196	0.117458	-0.067141	2.48491	15.6153	0.288716	3.46574	0.621204	F52	0	SOE		8	0	0
501	2022	0.0565847			24.1489	0	0.010341	0.020281	0.511905	0.099671	-0.110764	2.48491	15.6703	0.334787	3.46574	0.648298	F52	0	SOE		7	0	0
501	2023	0.0715138			24.1831	0	0.006663	0.0756098	0.543387	0.101851	0.132606	2.89037	16.0979	0.331494	3.46574	0.653052	F52	0	SOE		7	0	0
502	2005	0.0821721			20.1008	2.689	0.012995	-0.027315	0.577476	0.051609	-0.315885	2.19722	11.9264	0.221816	3.49651	0.466503	K70	0	Non-SOE		1		0
502	2006	0.0989068			20.2882	5.3511	0.008791	-0.0945264	0.651671	0.055715	0.324605	2.70805	13.3598	0.595641	3.49651	0.582078	K70	0	Non-SOE				0
502	2007	0.308702			20.4049	4.5073	0.016787	0.247886	0.518375	0.058269	0.777558	2.70805	13.2423	0.176912	3.49651	0.621712	K70	0	Non-SOE		1		0
502	2008	0.30365			20.4988	4.5073	0.072544	-0.0063493	0.733499	0.070322	0.054204	2.19722	13.9869	0	3.49651	0.606376	K70	0	Non-SOE		2		0
502	2009	0.175917			20.1526	4.5073	0.05088	0.15369	0.805145	0.069201	-0.016626	2.63906	13.5917	0.0972426	3.49651	0.382128	K70	0	Non-SOE		2		0
502	2010	0.548393			20.5222	2.0102	-0.0746	0.205871	0.735596	0.065139	-0.611877	2.19722	14.1677	0	3.49651	0.717066	K70	0	Non-SOE		1		0
502	2011	0.111758			19.9291	2.0102	0.057877	0.0652542	0.49752	0.075767	3.03789	2.19722	14.029	0	3.49651	0.406705	K70	0	Non-SOE		1		0
502	2012	0.112972			19.5198	2.0102	-0.030251	-0.179294	0.71995	0.094661	-0.611877	2.30259	13.7378	0	3.49651	0.212002	K70	0	Non-SOE	51.53	1		0
502	2013	0.0989997			19.5511	2.0102	0.026307	0.0253213	0.669867	0.105455	-0.130912	2.19722	13.7966	0	3.49651	0.210434	K70	0	Non-SOE	59.66	1		0
502	2014	0.0825433			19.4166	2.0102	0.012965	0.0568196	0.698069	0.107361	1.10772	2.19722	13.8738	0	3.49651	0.167579	K70	0	Non-SOE	55.49	1		0
502	2015	0.0480324			19.8187	2.0102	-0.071671	-0.061509	0.458187	0.137369	-0.611877	2.63906	14.0705	0	3.49651	0.475371	K70	0	Non-SOE	45.17	1		0
503	2003	0.00822805			21.155		0.077002	0.141463	0.161723	0.050977	0.140076	2.19722	13.5515	0.814187	3.49651	0.291411	S90	0	Non-SOE	59.98	8		0
503	2004	0.00620291			21.3211	5.4958	0.209585	0.0293677	0.172842	0.048406	-0.038592	2.19722	13.5974	0.744984	3.49651	0.20476	S90	0	Non-SOE	56.92	8		0
503	2005	0.0145687			21.322	5.4957	0.018956	-0.0106421	0.157419	0.051722	-0.316323	2.19722	13.6412	0.537027	3.49651	0.212038	S90	0	Non-SOE	55.56	6		0
503	2006	0.0524244			21.2939	4.7737	0.011839	-0.0196898	0.0684744	0.061051	-0.21316	2.19722	13.6412	0.268214	3.49651	0.202241	S90	0	Non-SOE	54.07	5		0
503	2007	0.00620291			21.2183	5.3052	0.001556	-0.017392	0.0759788	0.056452	0.032607	1.79176	13.6412	0.383191	3.49651	0.167579	S90	0	Non-SOE		5		0
503	2008	0.00620291			21.2132	12.1013	0.003482	-0.00942362	0.0574973	0.053254	0.376134	1.94591	13.6412	0.484647	3.49651	0.192152	S90	0	Non-SOE		4	1	1
503	2009	0.00620291			21.2081	12.0779	0.003867	0.0255909	0.0592469	0.063153	-0.049373	1.94591	13.6412	0.491872	3.49651	0.192789	S90	0	Non-SOE		4	0	1
503	2010	0.00620291			21.1646	11.1158	0.00681	-0.00672254	0.0574947	0.071622	-0.274246	1.94591	13.8547	0.361342	3.49651	0.166907	S90	0	Non-SOE		4	1	1
503	2011	0.00620291			21.0737	4.7757	0.012781	0.0509817	0.0585873	0.092182	-0.176553	1.94591	13.8547	0.0892653	3.49651	0.111885	S90	0	Non-SOE		3	2	1
503	2012	0.0121749			21.1143	5.3734	0.015458	0.0445524	0.0581261	0.936987	0.184749	1.94591	13.9844	0.334793	3.49651	0.128211	I63	0	Non-SOE	56.51	5	0	1
503	2013	0.00620291			21.0796	5.4697	0.008486	0.111752	0.0638856	0.744802	0.067223	2.19722	14.1441	0.403729	3.49651	0.109044	I64	0	Non-SOE		5	0	1
503	2014	0.00620291			21.0844	5.5278	0.013509	-0.0172886	0.0742766	0.698022	-0.052622	1.94591	14.3227	0.231743	3.49651	0.074383	I64	0	Non-SOE		5	1	1
503	2015	0.00781493			21.1165	5.5439	0.006613	0.00905027	0.0479948	0.719946	-0.006377	2.07944	14.3907	0.0152771	3.49651	0.068741	I64	0	Non-SOE		5	0	1
503	2016	0.0118995			21.1236	5.5539	0.008811	0.0153742	0.0316138	0.418381	0.118693	2.07944	14.3907	0.0104974	3.49651	0.058047	I64	0	Non-SOE		5	1	1
503	2020		0.853333	0															SOE			4	1
503	2021		0.826531	0															SOE		2	20	1
503	2022		0.64	0															SOE		2	9	1
503	2023		0.853333	0.790123															Non-SOE	13.76	3	11	1
504	2008	0.12854			20.1006		-0.255162	-0.0346491	0.0935352	1	-0.379673	2.3979	13.8344	0.456721	3.49651	0.481551	R85	0	SOE		1		0
504	2009	0.278154			19.8376		-0.255162	0.146154	0.0935345	0.511437	-0.096962	2.3979	13.5706	0.16048	3.49651	0.649683	R85	0	SOE		1		0
504	2010	0.0706171			19.4744		0.016446	-0.179294	0.0875885	0.512756	-0.147606	2.3979	13.8265	0	3.49651	0.438212	R85	0	SOE		1		0
504	2011	0.0935459			19.4376	0	-0.109195	-0.0112963	0.081397	0.23003	-0.401982	2.83321	14.0209	0.102675	3.49651	0.528417	R85	0	SOE		1		0
504	2012	0.323695			19.363	0	-0.255162	-0.0562157	0.0288976	0.149966	-0.154868	2.48491	13.6559	0	3.49651	1.01602	R85	0	SOE		1		0
504	2013	0.150107			19.363	0	0.132006	-0.093269	0.43996	0.144614	-0.611877	2.63906	13.5715	0	3.49651	0.971638	R85	0	SOE		1		0
504	2014	0.137759			19.363	0	-0.228457	-0.179294	0.484594	0.137683	-0.300906	2.89037	13.4424	0	3.49651	0.934099	R85	0	SOE				0
504	2015	0.132066			19.363	0	-0.187736	-0.139867	0.283088	0.134778	-0.272065	2.30259	13.8024	0.364265	3.49651	1.01602	R85	0	SOE	57.23	1		0
504	2017	0.104779	0.757396	0	19.8188	0	-0.102694	-0.11711	0.0866806	0.109868	0.002105	2.07944	14.76	0.578989	3.49651	0.682708	R85	0	SOE	73.43	1	6	1
504	2018		0.881657	0.816326															SOE	30.31	2	1	1
504	2019		0.816326	0.855109															SOE	27.42	1	8	1
504	2020		0.857143	0.816326															SOE	78.89	1	3	1
504	2021		0.88	0.845															SOE	25.08	2	1	1
504	2022		0.32	0.777778															SOE	36.48	2	0	1
504	2023		0.845679	0															SOE	30	1	2	1
505	2005	0.170886			20.5618		-0.106918	-0.0618015	0.553625	0.051609	0.154939	2.19722	13.0605	0.291132	3.58352	0.908302	K70	0	SOE	27.11	1		0
505	2006	0.0788576			20.4218	17.71	0.084965	0.185893	0.467071	0.055715	3.03789	2.19722	13.0605	0.444732	3.58352	0.674824	K70	0	SOE	14.68	3		0
505	2007	0.0720437			20.6605	17.707	-0.036146	-0.0227265	0.605453	0.058269	-0.611877	2.19722	13.1224	0.219346	3.58352	0.776203	K70	0	SOE	15.62	1		0
505	2008	0.180369			20.6981	3.8622	-0.083349	-0.0677199	0.754416	0.070322	-0.337793	2.19722	13.1285	0.214273	3.58352	0.866267	K70	0	SOE	29.99	1		0
505	2009	0.185734			21.4331	0	0.053793	0.0703375	0.395249	0.069201	1.80087	2.07944	12.8752	0.282201	3.58352	0.672578	K70	0	SOE	13.05	3		0
505	2010	0.0529531			21.0941	0	0.020778	0.0977079	0.337762	0.065139	1.40635	2.3979	13.1587	0.349324	3.58352	0.642128	K70	0	SOE	40.97	2		0
505	2011	0.0321519			20.9948	0	-0.035655	-0.05802	0.338047	0.075767	-0.611877	2.19722	13.5823	0.138117	3.58352	0.695355	K70	0	SOE	37.6	1		0
505	2012	0.0277498			21.0773	0	-0.092791	-0.0423538	0.31168	0.094661	-0.124946	2.19722	13.5528	0.469671	3.58352	0.823408	K70	0	SOE	10.76	1		0
505	2013	0.0473476			20.9365	0	0.00651	-0.0369526	0.461572	0.105455	0.104371	2.48491	13.7124	0.116243	3.58352	0.896609	K70	0	SOE	17	1		0
505	2014	0.0529655			21.2213	0	-0.125387	-0.148095	0.500493	0.107361	0.060344	2.19722	13.7124	0.212929	3.58352	0.988419	K70	0	SOE	27.32	1		0
505	2015	0.263857			21.2624	0	-0.07567	0.151419	0.548558	0.137369	0.117891	2.19722	13.7124	0.200414	3.58352	1.01602	K70	0	SOE	40.9	1		0
505	2016	0.320017			21.0493	0	0.049988	0.186157	0.374081	0.122941	2.62881	2.89037	13.6851	0.0556194	3.58352	0.955978	K70	0	SOE	16.45	1		0
505	2018		0.70125	0.746914															SOE	37.85			1
505	2019		0.932718	0															SOE	36.52			1
505	2020		0.444444	0.929293															SOE	30.51		7	1
505	2021	0.0310497	0.785714	0.722222	22.5228	0	0.040748	0.104561	0.500137	0.165711	0.345622	2.30259	15.3759	0.582447	3.58352	0.452229	C13	0	SOE	30.52	7	4	1
505	2022	0.0188638	0	0.5	22.5324	0	0.027033	-0.0873413	0.511273	0.271983	0.093069	2.56495	15.3009	0.666366	3.58352	0.432821	C13	0	SOE	33.97	6	4	1
[truncated: 52,303 more rows]
